# Supplementary material for: Clustering the Brain With “CluB”: A New Toolbox for Quantitative Meta-Analysis of Neuroimaging Data
Source: Front Neurosci. 2019 Oct 22;13:1037. doi: 10.3389/fnins.2019.01037 (PMC6817507; doi:10.3389/fnins.2019.01037)
Supplement: Supplementary file 9 [file Data_Sheet_9.zip]

Archive with 18 entries (11 files):
- SupplementaryMaterial_Correct/
- SupplementaryMaterial_Correct/ExampleForFigures/
- SupplementaryMaterial_Correct/ExampleForFigures/ExampleForFigures.lbl
- __MACOSX/
- __MACOSX/SupplementaryMaterial_Correct/
- __MACOSX/SupplementaryMaterial_Correct/ExampleForFigures/
- __MACOSX/SupplementaryMaterial_Correct/ExampleForFigures/._ExampleForFigures.lbl
- SupplementaryMaterial_Correct/ExampleForFigures/ExampleForFigures.txt
- __MACOSX/SupplementaryMaterial_Correct/ExampleForFigures/._ExampleForFigures.txt
- __MACOSX/SupplementaryMaterial_Correct/._ExampleForFigures
- SupplementaryMaterial_Correct/.DS_Store
- __MACOSX/SupplementaryMaterial_Correct/._.DS_Store
- SupplementaryMaterial_Correct/ValidationDataset/
- SupplementaryMaterial_Correct/ValidationDataset/Dataset_Validation.xlsx
- __MACOSX/SupplementaryMaterial_Correct/ValidationDataset/
- __MACOSX/SupplementaryMaterial_Correct/ValidationDataset/._Dataset_Validation.xlsx
- __MACOSX/SupplementaryMaterial_Correct/._ValidationDataset
- __MACOSX/._SupplementaryMaterial_Correct
