# Supplementary material for: Clustering the Brain With “CluB”: A New Toolbox for Quantitative Meta-Analysis of Neuroimaging Data
Source: Front Neurosci. 2019 Oct 22;13:1037. doi: 10.3389/fnins.2019.01037 (PMC6817507; doi:10.3389/fnins.2019.01037)
Supplement: Supplementary file 9 [file Data_Sheet_9.zip › SupplementaryMaterial_Correct/ExampleForFigures/ExampleForFigures.txt]

8	-50	-18	1	1	1	4
16	-88	-14	1	1	1	1
10	-12	10	1	1	1	3
14	-36	32	1	1	1	4
14	-50	16	1	1	1	2
-6	-56	16	1	1	1	4
8	40	46	1	1	1	4
-26	24	44	1	1	1	3
-2	66	24	1	1	1	1
-64	-22	36	1	1	1	3
-10	-20	36	1	1	1	2
4	-34	-46	1	1	1	4
2	-30	-38	1	1	1	3
42	-20	4	2	1	1	3
46	-2	12	2	1	1	1
34	-32	2	2	1	1	1
-38	-2	-24	2	1	1	1
-38	18	-26	2	1	1	3
-36	16	-34	2	1	1	1
18	8	42	1	2	2	2
12	14	56	2	1	2	3
26	-6	48	1	1	1	2
-4	-30	-36	2	1	2	3
14	-36	-38	1	2	1	4
0	-38	-42	2	2	2	4
48	28	-2	2	1	1	1
52	16	-4	2	1	1	4
-18	-36	-28	2	2	1	3
-16	-38	-16	2	1	2	3
-14	-44	-26	2	1	1	4
32	14	-24	1	1	2	1
34	26	-16	2	1	1	3
-32	-4	64	2	2	2	3
-40	-14	48	1	1	1	4
-36	-10	54	1	1	1	3
-9	-85	-8	2	2	1	1
15	-88	-2	2	1	1	1
27	-64	-11	1	1	1	1
21	5	31	2	1	2	4
-36	-16	-5	1	1	1	3
45	-70	1	2	1	2	3
51	-61	-2	1	2	1	1
-51	-73	4	2	1	2	1
36	-28	-2	2	2	2	4
39	-37	-5	1	2	2	1
57	-28	13	2	1	1	4
-27	-91	25	1	1	1	4
-18	-85	40	2	2	2	1
-21	-19	55	2	1	1	4
21	-4	46	2	1	1	4
21	-16	55	2	2	1	2
18	5	52	2	2	1	4
57	-25	37	2	1	1	3
66	-28	31	2	1	1	4
-15	-52	10	1	1	1	2
30	-40	61	2	1	2	1
-54	-28	25	1	2	1	3
-18	-25	16	2	1	1	1
15	-103	4	2	2	1	3
27	-94	-8	2	1	1	4
39	-82	-17	1	2	1	1
-12	-103	1	2	2	2	1
-24	-97	-14	1	1	2	4
-33	-91	-14	1	1	1	4
18	-4	-23	2	1	1	1
24	5	-23	2	1	2	2
-18	-10	-20	1	2	1	1
-9	17	46	1	1	2	3
0	-16	1	1	1	1	3
-6	32	13	2	2	2	1
-48	-49	10	1	2	1	1
30	29	-11	2	1	1	4
30	-22	-17	1	1	2	4
9	-31	-11	1	2	1	3
-48	-28	-8	2	2	1	2
-48	-22	-14	2	2	1	3
-21	8	67	1	2	1	1
-18	17	61	1	2	1	2
-9	-31	-8	1	1	2	3
-30	41	40	2	1	1	2
48	14	28	2	2	2	3
39	11	28	2	1	1	3
12	-67	40	2	2	2	2
-3	20	16	2	1	2	3
-24	35	34	2	1	2	1
-18	17	46	2	2	1	2
-42	38	7	1	1	2	4
-45	44	16	2	1	1	2
-27	47	-17	2	2	1	3
-33	23	-14	2	1	2	3
-27	29	-5	1	2	1	1
9	-1	-5	2	2	1	2
-51	-52	-17	2	1	1	1
6	-28	31	1	1	1	3
0	-16	31	2	2	1	3
0	-34	37	2	2	2	3
-42	5	31	1	1	1	3
-27	5	37	2	1	1	1
27	29	-20	2	2	1	4
30	20	-8	2	1	1	2
27	29	-20	2	1	2	3
-45	-16	-23	2	1	1	1
15	-58	31	2	1	1	1
-36	-46	22	2	2	1	4
-12	-70	40	1	1	1	3
-42	-40	46	2	2	1	4
-30	-64	58	1	2	2	1
30	-19	-26	2	2	1	1
45	-22	-23	1	1	1	3
18	47	-17	2	2	1	1
30	-67	55	2	2	1	1
33	-55	58	2	2	1	4
30	-58	46	2	1	2	4
54	-31	-17	2	2	2	4
51	-43	-14	1	1	1	4
3	2	64	1	2	2	2
-18	14	-14	2	1	1	1
-15	20	16	1	2	1	4
12	14	-2	1	1	1	2
-21	-1	-23	1	1	1	3
-30	-10	-20	2	2	1	3
9	-85	28	2	2	1	3
0	-88	28	2	1	1	1
-66	-40	7	2	2	1	3
30	-52	4	2	1	2	4
48	-4	4	2	1	1	1
66	-28	22	1	2	1	1
54	-34	22	1	2	2	3
-12	-40	73	2	2	1	4
-21	-43	73	2	2	2	4
-20	2	-20	2	2	1	3
22	-2	-20	2	1	1	4
-40	-4	2	1	1	1	4
40	-4	0	1	1	1	4
-30	34	-16	2	2	1	1
26	34	-10	2	1	1	4
-8	-96	6	2	2	1	3
14	-96	6	1	2	1	1
-44	-34	14	1	2	1	4
50	10	22	2	1	1	1
-48	46	32	2	2	2	4
52	-32	42	2	1	1	2
0	48	4	2	1	1	4
0	36	14	2	2	1	1
-36	-20	-24	2	1	2	4
16	8	0	2	2	1	1
10	10	-4	1	2	1	3
10	14	8	2	1	1	1
32	-36	-22	1	2	1	4
26	-54	-26	2	2	1	1
-28	-62	-24	2	2	1	1
22	-100	-4	1	2	1	3
-12	-104	2	2	1	1	3
-8	-46	12	2	2	2	4
34	-88	12	2	2	2	4
-8	-16	62	2	1	2	4
48	-10	-16	2	2	1	1
-10	-68	-4	1	1	2	4
-12	-50	-10	1	1	2	3
-24	-56	2	2	2	1	1
-48	-58	42	1	1	1	3
64	-46	36	2	2	1	4
4	30	40	2	1	2	3
30	-58	-14	2	2	1	1
-34	-78	-18	1	2	1	1
32	30	-14	1	2	2	3
-34	28	-18	2	1	2	2
24	-24	-6	2	1	1	2
-20	-18	22	2	1	1	4
36	-84	12	2	1	1	4
48	18	24	1	1	2	4
40	10	-6	2	1	1	1
6	-66	-6	1	1	1	1
20	54	0	2	1	1	1
10	-84	22	1	2	1	1
38	-70	42	2	1	1	4
-28	-34	46	2	1	1	4
32	-40	66	2	1	1	4
-39	-4	4	1	2	1	1
42	-1	1	2	2	2	4
60	-16	28	2	2	1	1
-63	-22	31	1	1	1	3
-27	-61	52	2	2	1	2
-30	-79	-11	2	2	2	4
0	-94	7	2	1	2	2
42	8	10	2	2	1	4
24	-1	1	2	1	2	4
60	5	13	2	2	1	4
-42	-4	4	2	1	1	4
-30	-1	13	2	1	1	3
-51	11	1	2	1	1	2
60	-16	28	2	1	1	4
-15	-31	40	2	1	1	4
42	8	10	1	1	1	3
42	12	8	2	1	1	3
-30	-24	20	2	2	1	1
38	14	-2	2	1	1	4
36	14	34	2	1	2	4
-16	8	-20	2	2	1	4
-40	-36	22	2	1	1	4
20	2	-18	2	2	1	4
-10	18	-10	1	2	2	1
-12	6	38	2	1	2	3
12	42	12	2	2	1	3
-44	-12	22	2	2	1	4
44	0	18	2	1	1	2
-48	20	-2	2	1	2	4
36	22	4	1	1	1	2
-32	-16	6	2	2	1	2
34	20	0	2	2	1	4
-28	36	22	2	2	2	1
44	30	36	1	2	1	1
-22	36	-14	2	1	1	4
24	8	-10	2	2	2	3
-56	40	22	1	2	1	1
50	-36	22	2	1	2	2
-26	0	-12	2	2	2	4
24	2	-12	2	2	1	1
-16	20	-8	1	2	1	1
14	12	-2	1	2	1	2
-14	8	-8	2	2	1	4
14	10	-6	2	2	1	3
-20	-6	-4	1	1	2	1
16	8	-6	1	2	2	3
-18	8	-6	1	2	1	1
18	10	-6	1	1	1	3
-18	-28	2	2	2	2	1
10	-4	-2	2	1	1	4
-44	-22	26	1	1	2	1
-32	24	12	1	2	1	1
36	16	18	2	2	2	3
-28	18	-6	2	2	2	1
38	20	-6	2	2	1	4
-48	32	32	2	2	1	4
48	20	30	2	1	1	2
-22	8	-10	2	1	1	4
40	22	-6	2	2	2	2
-40	-36	28	1	1	1	2
64	-26	18	1	1	1	1
-22	0	-14	2	1	1	4
-12	16	-6	2	1	2	1
-12	10	-6	2	1	1	1
-16	4	-6	2	2	2	4
-22	8	-8	2	1	1	2
-39	-3	6	1	1	1	1
-39	12	-9	2	1	1	4
-36	15	-18	2	1	1	4
39	-3	3	2	2	1	4
39	6	-12	1	2	2	3
-21	-84	-15	2	2	2	2
36	-72	-15	2	2	2	3
9	-90	-9	1	1	1	2
-36	-51	60	2	2	1	3
27	-72	33	2	2	1	3
27	-60	48	2	2	1	3
30	-54	54	1	1	1	2
45	-36	42	2	1	2	3
-48	-27	45	1	2	1	4
-54	-30	51	1	2	1	4
-21	33	-15	1	1	1	3
-30	27	-21	1	2	2	3
-39	36	12	2	1	2	4
-24	-9	54	2	2	2	4
-18	0	-12	2	1	2	1
18	-3	12	2	1	1	1
-21	-33	0	2	2	2	2
-3	-33	33	1	2	1	1
-33	17	-17	1	1	2	3
45	8	-11	2	2	2	4
36	-22	10	1	1	2	1
18	-4	-17	2	2	2	4
-33	17	-17	2	2	2	3
-45	-7	-5	2	2	1	3
45	5	-11	1	2	1	2
14	12	14	2	1	1	3
8	-16	4	1	2	1	4
46	44	20	2	1	1	4
8	30	28	2	2	2	3
26	-88	-8	2	2	2	2
-30	20	18	1	1	1	4
44	16	-4	2	2	2	3
-36	38	36	2	1	2	4
-60	-48	28	1	2	2	2
-2	-16	-6	2	1	2	4
-10	-14	-14	2	1	1	3
-10	-14	-12	1	2	2	4
-10	0	-6	2	1	2	4
-38	-10	-2	1	1	1	1
-20	-42	28	1	1	2	4
-20	-50	32	1	2	1	3
-12	-48	32	1	2	1	1
-22	-40	-12	1	1	2	4
48	-56	50	2	2	1	2
52	-42	30	1	1	2	4
-22	20	38	2	1	1	1
-24	12	34	2	2	1	1
-34	-58	22	1	2	1	1
-42	-54	20	1	1	1	1
-42	-72	28	2	2	1	4
40	-58	12	2	1	1	3
14	-46	32	1	1	2	3
-12	66	6	2	2	2	2
-12	34	54	2	1	2	4
-16	42	48	2	2	1	3
2	58	30	2	1	1	2
44	6	-12	2	1	2	4
54	-50	28	1	1	2	3
-36	-2	-2	2	2	1	1
38	4	-18	2	1	2	4
-20	-2	-22	2	2	1	4
2	36	14	2	2	2	4
-6	-6	28	2	2	2	3
-52	-32	42	2	1	1	3
-26	-86	14	2	1	2	2
-50	-70	-8	2	2	1	4
-36	4	-20	1	2	1	4
-26	12	18	1	1	2	1
-50	36	4	1	2	1	1
26	-22	24	2	1	1	3
52	-28	42	2	2	1	4
66	-20	34	1	1	1	1
62	-18	42	1	2	1	4
20	-32	14	2	2	1	2
-46	-64	-14	2	2	2	1
40	-88	10	1	2	2	1
-18	-90	-6	2	2	1	4
48	-66	-6	2	1	1	4
45	-33	39	2	1	2	4
-48	-36	60	1	2	2	4
27	-69	36	2	1	1	1
-27	-69	54	1	2	1	3
-39	-6	6	1	2	2	4
39	-6	6	1	2	1	4
-9	50	25	1	1	1	1
-12	47	34	2	1	1	4
-3	50	28	2	2	1	4
12	-1	61	2	2	2	1
-18	20	40	2	2	1	4
-28	2	52	2	2	1	2
-6	44	4	2	1	1	1
9	26	25	2	2	1	4
-3	26	19	1	1	2	4
-33	35	10	2	1	1	4
-9	5	34	2	1	1	3
12	17	31	1	2	2	4
33	-28	-23	2	1	1	4
15	-61	7	2	1	1	2
-51	5	-5	2	1	1	3
-36	2	-11	1	2	2	1
-54	2	-2	2	1	1	3
54	-55	-8	1	2	2	4
25	-52	1	1	1	2	3
30	-28	-26	1	2	1	3
9	-61	-29	2	2	1	4
-6	-40	-11	2	1	1	2
-45	-60	-35	1	1	1	1
-9	-28	1	2	1	1	3
3	-31	-5	2	1	1	4
-61	-52	10	1	2	2	1
-60	-34	34	2	1	1	4
-8	50	22	2	2	1	3
18	29	58	2	2	1	2
27	-36	13	1	2	1	4
60	-52	-5	2	2	1	2
-36	5	-14	2	1	2	1
-31	-31	-5	1	1	1	3
24	-49	46	1	2	1	4
-30	-10	-26	2	1	2	4
8	-38	18	2	1	2	4
56	-16	30	2	2	1	3
-40	-58	-10	2	1	2	4
-42	4	10	1	2	2	4
18	30	4	2	2	1	4
-42	4	10	1	2	2	4
20	34	-8	1	2	2	2
38	32	-8	2	1	2	4
46	12	-26	2	2	2	2
52	-38	18	2	1	1	2
20	40	38	1	1	1	2
38	-38	38	2	1	1	3
-38	34	10	2	1	1	1
30	6	54	2	1	1	4
36	-76	30	2	1	1	2
-22	-38	46	2	2	1	4
60	-24	-10	1	2	1	2
48	-32	40	2	2	1	1
26	28	54	2	2	2	4
8	-14	36	2	1	1	1
-30	-74	22	2	1	1	4
-20	-64	44	2	1	1	1
-62	-28	0	1	1	1	1
-8	-80	0	2	1	2	2
-46	-66	-16	2	1	1	4
46	-64	-14	2	2	1	2
44	-74	-16	1	2	1	1
30	-88	-4	2	2	1	3
34	-20	-8	2	2	1	4
-26	-30	-8	1	2	1	1
-24	34	-12	2	2	1	4
52	-60	-20	1	2	1	3
40	-82	-16	2	1	1	3
54	-70	-4	2	1	2	2
58	-6	-26	2	2	2	1
-42	-35	10	1	2	1	3
62	-31	-1	2	2	2	2
-43	19	10	2	1	1	2
-4	39	25	2	1	1	1
1	-46	34	1	1	1	3
4	-61	43	2	2	2	3
44	-49	51	1	1	1	1
28	-10	54	2	2	1	3
21	2	46	2	1	1	3
18	-19	62	2	1	1	4
-15	-54	32	2	1	1	2
-44	-71	-9	2	2	1	3
43	36	-8	2	2	1	3
44	-49	51	1	1	2	4
26	63	-11	1	2	1	3
1	60	13	2	1	1	3
32	27	-18	2	2	1	4
20	22	47	2	2	1	1
21	-47	0	2	2	1	3
32	7	-16	2	1	1	1
48	9	-19	2	2	1	4
-10	-46	-11	2	1	2	3
-35	68	-11	1	2	2	4
6	31	49	2	1	2	1
4	55	31	1	2	2	2
35	32	-12	2	1	2	3
-4	17	-23	2	2	1	4
10	10	10	1	2	2	1
30	-36	-4	2	1	1	4
-38	66	-5	1	1	1	1
-1	19	61	1	1	1	1
52	-57	-37	1	1	2	1
-16	64	-7	1	2	1	4
23	22	45	2	1	1	4
1	59	16	2	2	1	4
24	-49	3	2	2	1	2
-1	25	-4	2	2	1	4
49	5	-20	2	1	1	3
-53	19	-20	2	2	1	1
-60	-50	24	2	2	2	3
59	-63	28	2	2	1	4
-30	35	32	2	1	1	2
-49	2	4	1	2	2	3
-23	-22	47	2	2	2	1
-58	-10	14	1	1	1	2
-42	1	13	2	2	2	1
-24	-13	-20	2	1	1	2
49	-55	-38	2	1	1	2
-16	-70	-19	1	1	1	2
