# Supplementary material for: Clustering the Brain With “CluB”: A New Toolbox for Quantitative Meta-Analysis of Neuroimaging Data
Source: Front Neurosci. 2019 Oct 22;13:1037. doi: 10.3389/fnins.2019.01037 (PMC6817507; doi:10.3389/fnins.2019.01037)
Supplement: Supplementary file 9 [file Data_Sheet_9.zip › SupplementaryMaterial_Correct/ValidationDataset/Dataset_Validation.xlsx]

## Sheet: Dataset_Validation_GingerALE
ID_Subject	ID_Peak	MNI_X	MNI_y	MNI_Z	OutOfMask_GingerALE
01	1	-22	-104	-12
01	2	0	-94	24
01	3	-30	-104	-2	Out of the GingerALE brain mask
02	4	-22	-92	-16
02	5	-22	-98	-8
02	6	18	-100	8
02	7	-20	38	18
02	8	-36	34	4
03	9	-34	-96	-14
03	10	28	-100	-4
03	11	-28	-54	6
04	12	-64	-46	8
04	13	-62	-12	-16
04	14	-52	30	10
04	15	-20	-80	56	Out of the GingerALE brain mask
04	16	-38	-96	-10
05	17	-56	-42	30
05	18	28	-100	16	Out of the GingerALE brain mask
05	19	28	-104	6	Out of the GingerALE brain mask
05	20	28	-98	20	Out of the GingerALE brain mask
05	21	-34	-90	-8
05	22	-32	-96	4
05	23	-30	-98	14
05	24	26	-86	-24
05	25	32	-80	-22
05	26	28	-96	-16
05	27	52	40	0
05	28	62	-36	50	Out of the GingerALE brain mask
05	29	-62	-26	-2
05	30	-66	-18	-6
05	31	56	32	24
05	32	-56	-48	0
05	33	68	-44	22
05	34	56	26	16
05	35	-52	42	6
05	36	24	-92	-10
06	37	64	-50	2
06	38	-44	-44	-18
06	39	24	12	72	Out of the GingerALE brain mask
07	40	-24	-106	-2
07	41	-26	-106	2	Out of the GingerALE brain mask
07	42	-28	-88	-6
07	43	-24	-104	12	Out of the GingerALE brain mask
07	44	-38	36	-6
07	45	-38	46	-4
07	46	-50	44	0
07	47	32	-98	18	Out of the GingerALE brain mask
07	48	66	2	26
07	49	38	-84	4
07	50	46	-88	4	Out of the GingerALE brain mask
07	51	48	-88	-4	Out of the GingerALE brain mask
07	52	16	-102	24	Out of the GingerALE brain mask
07	53	-42	14	22
07	54	26	-82	-50
07	55	-50	12	12
07	56	-54	14	12
07	57	-48	16	22
07	58	50	-80	-6
07	59	32	-94	0
07	60	-28	-68	34
07	61	-42	8	18
07	62	30	46	-46	Out of the GingerALE brain mask
08	63	-62	-40	-22
08	64	-42	54	0
08	65	-46	48	6
08	66	44	-52	64
08	67	62	-40	-24
08	68	60	-46	-18
08	69	-58	-34	4
08	70	34	44	-8
08	71	30	64	38	Out of the GingerALE brain mask
08	72	-56	-42	-28
08	73	-48	-62	-10
08	74	-54	-48	48
08	75	26	-62	38
08	76	-50	-48	52
08	77	-48	-62	38
08	78	-54	-36	2
08	79	-38	12	62
08	80	-44	-68	54	Out of the GingerALE brain mask
08	81	58	-46	-14
09	82	-38	-96	-14	Out of the GingerALE brain mask
09	83	-32	-100	-18	Out of the GingerALE brain mask
09	84	-12	-110	-12	Out of the GingerALE brain mask
09	85	38	-98	-10	Out of the GingerALE brain mask
09	86	28	-104	-2	Out of the GingerALE brain mask
09	87	54	-28	-6
09	88	48	-28	-8
09	89	26	-12	-30
09	90	-30	-68	54
09	91	44	-28	-12
09	92	-32	50	-6
10	93	-24	-100	-8
10	94	-28	-100	2
10	95	28	-96	-6
10	96	36	-96	6
10	97	34	-96	14	Out of the GingerALE brain mask
10	98	-64	-48	12
10	99	-46	-50	-22
10	100	-44	-60	-24
10	101	-42	-50	-14
10	102	-58	-32	6
10	103	2	66	26
10	104	-34	-80	44
10	105	-36	-82	40
11	106	-30	-102	-10
11	107	-40	-44	-24
11	108	-40	-44	-28
11	109	-30	-96	-2
11	110	-34	-96	-16
11	111	-36	-94	-20
12	112	-22	-104	0
12	113	-46	-86	-8
12	114	-52	-78	0
12	115	54	4	52	Out of the GingerALE brain mask
12	116	42	4	42
12	117	54	8	44
12	118	62	-32	2
12	119	68	-38	-4
12	120	-46	-44	62
12	121	-30	-64	64
12	122	-36	-60	60
12	123	-2	-16	14
12	124	-54	-14	-10
12	125	-50	10	54	Out of the GingerALE brain mask
12	126	-50	0	54
12	127	-42	0	58
12	128	62	-60	8
12	129	8	-100	24	Out of the GingerALE brain mask
12	130	54	44	-4
12	131	54	34	0
12	132	-38	2	-34
12	133	-30	12	-36
12	134	-54	40	8
12	135	-46	32	6
12	136	62	26	20
12	137	60	30	10
12	138	60	6	-16
12	139	64	6	-8
12	140	54	8	-22
12	141	-26	-16	-24
12	142	-24	-16	-32
12	143	-26	-10	-18
12	144	16	56	44
12	145	-32	-74	32
12	146	-32	-82	42
12	147	0	-62	72
12	148	28	-66	40
12	149	10	-96	28
12	150	10	-92	30
12	151	20	4	-20
12	152	62	-28	-26
12	153	54	-28	-22
12	154	-20	8	74	Out of the GingerALE brain mask
12	155	-42	16	36
12	156	54	42	16
12	157	-38	14	36
12	158	-60	10	4
12	159	-34	2	38
12	160	-32	6	38
12	161	20	-26	-20
12	162	10	-18	-20
12	163	42	30	-6
12	164	64	10	-6
12	165	20	-28	-16
12	166	20	0	-16
12	167	-36	4	36
12	168	62	18	2
12	169	62	16	-4
12	170	12	-98	26	Out of the GingerALE brain mask
12	171	54	40	10
12	172	22	-102	-10
12	173	54	28	2
12	174	-42	-38	-18
12	175	-50	0	24
12	176	-60	-42	-6
12	177	26	-60	32
12	178	-26	-50	72
12	179	-20	12	72	Out of the GingerALE brain mask
12	180	-58	-44	-10
12	181	56	32	2
12	182	42	-72	-28
12	183	-22	14	70
12	184	-20	-26	36
12	185	-28	-42	34
12	186	42	12	-26
12	187	58	12	-14
12	188	-34	10	36
13	189	-24	-86	-46
13	190	-36	-78	-36
13	191	-6	-88	-36
14	192	-16	-104	-10
14	193	-36	-86	-4
14	194	-26	-92	4
14	195	28	-96	-6
14	196	44	-64	-22
14	197	46	-54	-38
14	198	-60	-34	22
14	199	-48	-34	64
14	200	-52	-40	48
14	201	-64	-18	-2
14	202	-58	2	-16
14	203	-62	-4	-10
14	204	-50	10	10
14	205	-40	4	54
14	206	-40	18	-6
14	207	52	38	-10
14	208	44	46	-20
14	209	44	14	-8
14	210	70	-26	-6
14	211	58	-18	-8
14	212	50	-26	-8
14	213	2	-74	-18
14	214	-28	-66	34
14	215	24	8	76	Out of the GingerALE brain mask
14	216	-30	-32	72
14	217	26	50	-14
14	218	28	38	-14
14	219	48	12	12
14	220	0	16	16
14	221	-42	32	24
14	222	-44	30	38
14	223	40	-54	50
14	224	42	42	36
14	225	48	10	40
14	226	18	60	32
14	227	68	-36	32
14	228	32	0	50
14	229	18	4	0
14	230	-14	-12	70
14	231	54	-52	4
14	232	-58	-12	22
14	233	-14	-6	68
14	234	58	-32	54
14	235	46	-28	-12
14	236	-2	18	42
14	237	60	-54	4
14	238	-60	-38	0
14	239	60	-48	-2
15	240	-14	-102	-8
15	241	22	-104	4
15	242	-22	-84	-18
15	243	-52	-48	30
15	244	-62	-58	26
15	245	-44	-54	22
15	246	-66	-8	-16
15	247	-66	-30	2
15	248	-64	-22	-4
15	249	50	2	48
15	250	54	-20	-12
15	251	54	-16	-24
15	252	62	-38	2
15	253	-48	34	-2
15	254	-56	32	12
15	255	-38	28	-22
15	256	46	40	-14
15	257	48	30	6
15	258	54	42	14
15	259	36	40	48
15	260	12	38	56
15	261	6	60	26
15	262	18	-2	-26
15	263	22	-16	-24
15	264	12	-8	-20
15	265	-16	-26	-12
15	266	-18	-8	-26
15	267	-22	-18	-12
15	268	-26	-50	44
15	269	-4	-58	-38
15	270	4	-52	-36
15	271	36	-20	12
15	272	22	-26	-12
15	273	-30	-76	22
15	274	36	-54	-24
15	275	-40	34	46
15	276	14	-30	54
15	277	-56	-44	56
15	278	10	-52	16
15	279	0	-46	18
15	280	-22	2	-26
15	281	32	54	-14
15	282	-28	18	-32
15	283	-32	12	-12
15	284	28	46	-20
15	285	32	4	-10
15	286	52	24	42
15	287	-6	4	76
15	288	-30	6	-2
15	289	0	42	-14
15	290	42	20	-14
15	291	-6	4	70
15	292	-36	18	52
15	293	-52	-46	54
16	294	-60	-4	44
16	295	0	22	14
16	296	18	-102	2
17	297	-14	-100	28	Out of the GingerALE brain mask
17	298	30	-26	80	Out of the GingerALE brain mask
17	299	38	-22	68
17	300	38	-14	44
17	301	-60	-34	-2
17	302	-56	-26	-4
17	303	-54	-52	-2
17	304	-24	-92	-8
17	305	-36	-74	-10
17	306	-38	-60	-16
17	307	-50	18	10
17	308	-40	14	18
17	309	58	-2	2
17	310	16	-104	18	Out of the GingerALE brain mask
17	311	26	-100	12
17	312	-48	0	58
17	313	-20	66	24
17	314	-10	34	38
17	315	-34	34	-18
17	316	-34	22	-28
17	317	-42	32	-24
17	318	-8	56	40
17	319	-10	20	64
17	320	-16	24	56
17	321	-42	-4	38
17	322	-46	-8	40
17	323	-10	-106	-8
17	324	18	-18	-4
17	325	-8	56	-20
17	326	-2	52	-22
17	327	48	34	-16
17	328	36	-78	-24
17	329	-28	-72	12
17	330	60	-36	12
17	331	-60	0	-12
17	332	20	-20	-2
17	333	-30	-98	18	Out of the GingerALE brain mask
17	334	-14	38	20
17	335	-36	12	24
17	336	-46	26	-18
18	337	-32	-98	-10
18	338	-20	-88	-10
18	339	18	-106	14	Out of the GingerALE brain mask
18	340	-50	2	52
18	341	-46	0	42
18	342	-52	18	36
18	343	-46	22	-22
18	344	-56	14	-10
18	345	68	-42	-8
18	346	58	32	-6
18	347	46	38	-18
18	348	42	60	-8
18	349	50	14	52	Out of the GingerALE brain mask
18	350	38	12	22
18	351	52	22	46	Out of the GingerALE brain mask
18	352	30	-78	-18
18	353	36	-68	-22
18	354	44	-64	-20
18	355	6	36	52
18	356	0	50	38
18	357	8	56	38
18	358	-44	-40	24
18	359	4	10	64
18	360	36	-6	60
18	361	-46	14	6
19	362	-18	-102	4
19	363	-14	-106	18	Out of the GingerALE brain mask
19	364	-28	-96	-8
19	365	16	-106	4
19	366	32	-100	-8
19	367	18	-102	22	Out of the GingerALE brain mask
19	368	-50	-2	54
19	369	-54	8	-18
19	370	-58	4	-4
19	371	-50	8	12
19	372	-18	-28	74
19	373	-66	-36	-10
19	374	-62	-40	0
19	375	56	-30	-10
19	376	-40	-60	-24
19	377	-42	-68	-22
19	378	-42	-54	-36
19	379	-6	-14	84	Out of the GingerALE brain mask
19	380	-6	-4	72
19	381	62	20	8
19	382	66	-8	-4
19	383	60	14	2
19	384	-2	-58	2
19	385	-20	56	40
19	386	4	58	44
19	387	-8	58	44
19	388	-4	36	62
19	389	6	-26	68
19	390	6	-30	56
19	391	46	16	-26
19	392	36	16	-32
19	393	-34	-82	-50
19	394	-24	-84	-50
19	395	-4	-34	-2
19	396	-24	-8	-28
19	397	-28	0	-32
19	398	-30	-8	-16
19	399	-60	-20	-24
19	400	-60	-24	-16
19	401	6	12	72
19	402	-56	-34	32
19	403	-50	-66	12
19	404	-4	-8	10
19	405	0	-10	6
19	406	28	-80	-42
19	407	28	54	38
19	408	12	-14	84	Out of the GingerALE brain mask
19	409	34	-80	-40
19	410	-4	18	30
19	411	-64	-2	18
19	412	-16	10	16
19	413	-22	-30	-18
19	414	-18	12	14
19	415	-22	-22	-22
20	416	-22	-24	82	Out of the GingerALE brain mask
20	417	-34	-16	72
20	418	-42	-32	70
20	419	-18	-100	0
20	420	-34	-100	2
20	421	18	-106	4	Out of the GingerALE brain mask
20	422	26	-96	-16
20	423	32	-98	-10
20	424	20	-18	82	Out of the GingerALE brain mask
20	425	34	-10	72	Out of the GingerALE brain mask
20	426	28	-4	74	Out of the GingerALE brain mask
20	427	24	-60	-26
20	428	20	-46	12
20	429	12	-68	-50
20	430	-62	2	-10
20	431	-66	-18	4
20	432	-64	-8	2
20	433	-28	-56	16
20	434	-22	-44	14
20	435	-2	2	56
20	436	0	-52	-2
20	437	8	-62	-12
20	438	2	-70	-12
20	439	-4	-26	-4
20	440	-50	18	24
20	441	-44	-66	-14
20	442	-30	-42	18
20	443	-4	-16	0
20	444	10	18	72	Out of the GingerALE brain mask
21	445	-56	8	0
21	446	-40	24	-2
21	447	-44	18	0
21	448	-42	-70	-38
21	449	-18	-98	-16
21	450	-20	-76	-40
21	451	-4	-6	78	Out of the GingerALE brain mask
21	452	2	-56	68
21	453	-14	-52	60
21	454	20	-100	-22
21	455	34	-92	-22
21	456	26	-90	-24
21	457	-68	-40	-12
21	458	-68	-26	-10
21	459	48	16	-28
21	460	40	6	-8
21	461	50	14	-20
21	462	40	36	36
21	463	4	-68	-50
21	464	4	-66	-42
21	465	64	10	14
21	466	-62	6	24
21	467	-52	-38	4
21	468	-52	-24	4
21	469	40	-44	58
21	470	48	-48	60	Out of the GingerALE brain mask
21	471	48	-32	56
21	472	30	-48	-22
21	473	8	-52	-26
21	474	-2	-54	-22
21	475	-14	12	-4
21	476	-22	14	-24
21	477	-10	-4	-6
21	478	40	-16	70	Out of the GingerALE brain mask
21	479	-6	-22	62
21	480	36	-12	-6
21	481	24	-16	-6
21	482	36	-44	-28
21	483	-58	-20	40
21	484	-34	-10	-24
21	485	40	-76	-32
21	486	-28	4	-20
21	487	-58	-18	44
21	488	-26	2	-26
21	489	34	-10	68
21	490	-60	-22	42
21	491	-12	2	-12
21	492	60	-30	-10
21	493	44	-18	68	Out of the GingerALE brain mask
21	494	30	-16	-6
22	495	-18	-106	0
22	496	-22	-104	-12
22	497	-12	-106	-10
22	498	-60	-46	26
22	499	-52	-46	56
22	500	-30	-58	68
22	501	46	34	-8
22	502	54	22	-6
22	503	46	24	-14
22	504	-48	22	8
22	505	-44	26	-12
22	506	-36	34	-10
22	507	14	-104	-14
22	508	20	-106	-2
22	509	14	-88	-12
22	510	2	12	64
22	511	30	-84	-28
22	512	20	-82	-32
22	513	40	-72	-44
22	514	-44	-4	56
22	515	-42	0	46
22	516	58	-32	34
22	517	66	-42	16
22	518	58	-38	52
22	519	6	-84	12
22	520	-38	30	28
22	521	-18	10	76	Out of the GingerALE brain mask
22	522	44	-70	-50
22	523	16	-74	-42
22	524	-10	-82	-42
22	525	-14	-82	-44
22	526	-8	16	44
23	527	-24	-98	-6
23	528	-24	-100	2
23	529	-36	-76	-8
23	530	20	-82	-6
23	531	32	-96	4
23	532	64	-24	-6
23	533	-42	6	30
23	534	-52	8	48
23	535	-36	14	34
23	536	-44	34	-4
23	537	-50	38	22
23	538	-46	16	10
23	539	48	4	60	Out of the GingerALE brain mask
23	540	44	12	60	Out of the GingerALE brain mask
23	541	60	20	36	Out of the GingerALE brain mask
23	542	14	40	60
23	543	-26	-68	40
23	544	-62	-54	4
23	545	-30	56	-2
24	546	-14	-104	-14
24	547	-20	-98	-18
24	548	-42	-52	-30
24	549	-60	-52	6
24	550	-48	-50	0
24	551	-46	-46	10
24	552	-44	10	18
24	553	-48	4	32
24	554	-40	26	16
24	555	34	-72	-50
24	556	14	-104	-12
24	557	22	-106	-4	Out of the GingerALE brain mask
24	558	12	-98	-18
24	559	-40	28	-14
24	560	-38	36	6
24	561	20	-78	-44
24	562	38	-90	12
24	563	38	-90	-30	Out of the GingerALE brain mask
24	564	36	-92	-16
24	565	64	-54	-20
24	566	66	-42	-10
24	567	-28	-64	54
24	568	12	-68	-38
24	569	-14	50	42
24	570	-14	-50	84	Out of the GingerALE brain mask
24	571	-8	-36	84	Out of the GingerALE brain mask
24	572	-40	48	-22
24	573	14	-82	0
24	574	-46	-40	20
24	575	-58	-4	-20
24	576	-14	-8	-48	Out of the GingerALE brain mask
24	577	-46	36	10
24	578	66	-40	2
24	579	-10	-44	82

## Sheet: Dataset_Validation_CluB
-22	-104	-12
0	-94	24
-22	-92	-16
-22	-98	-8
18	-100	8
-20	38	18
-36	34	4
-34	-96	-14
28	-100	-4
-28	-54	6
-64	-46	8
-62	-12	-16
-52	30	10
-38	-96	-10
-56	-42	30
-34	-90	-8
-32	-96	4
-30	-98	14
26	-86	-24
32	-80	-22
28	-96	-16
52	40	0
-62	-26	-2
-66	-18	-6
56	32	24
-56	-48	0
68	-44	22
56	26	16
-52	42	6
24	-92	-10
64	-50	2
-44	-44	-18
-24	-106	-2
-28	-88	-6
-38	36	-6
-38	46	-4
-50	44	0
66	2	26
38	-84	4
-42	14	22
26	-82	-50
-50	12	12
-54	14	12
-48	16	22
50	-80	-6
32	-94	0
-28	-68	34
-42	8	18
-62	-40	-22
-42	54	0
-46	48	6
44	-52	64
62	-40	-24
60	-46	-18
-58	-34	4
34	44	-8
-56	-42	-28
-48	-62	-10
-54	-48	48
26	-62	38
-50	-48	52
-48	-62	38
-54	-36	2
-38	12	62
58	-46	-14
54	-28	-6
48	-28	-8
26	-12	-30
-30	-68	54
44	-28	-12
-32	50	-6
-24	-100	-8
-28	-100	2
28	-96	-6
36	-96	6
-64	-48	12
-46	-50	-22
-44	-60	-24
-42	-50	-14
-58	-32	6
2	66	26
-34	-80	44
-36	-82	40
-30	-102	-10
-40	-44	-24
-40	-44	-28
-30	-96	-2
-34	-96	-16
-36	-94	-20
-22	-104	0
-46	-86	-8
-52	-78	0
42	4	42
54	8	44
62	-32	2
68	-38	-4
-46	-44	62
-30	-64	64
-36	-60	60
-2	-16	14
-54	-14	-10
-50	0	54
-42	0	58
62	-60	8
54	44	-4
54	34	0
-38	2	-34
-30	12	-36
-54	40	8
-46	32	6
62	26	20
60	30	10
60	6	-16
64	6	-8
54	8	-22
-26	-16	-24
-24	-16	-32
-26	-10	-18
16	56	44
-32	-74	32
-32	-82	42
0	-62	72
28	-66	40
10	-96	28
10	-92	30
20	4	-20
62	-28	-26
54	-28	-22
-42	16	36
54	42	16
-38	14	36
-60	10	4
-34	2	38
-32	6	38
20	-26	-20
10	-18	-20
42	30	-6
64	10	-6
20	-28	-16
20	0	-16
-36	4	36
62	18	2
62	16	-4
54	40	10
22	-102	-10
54	28	2
-42	-38	-18
-50	0	24
-60	-42	-6
26	-60	32
-26	-50	72
-58	-44	-10
56	32	2
42	-72	-28
-22	14	70
-20	-26	36
-28	-42	34
42	12	-26
58	12	-14
-34	10	36
-24	-86	-46
-36	-78	-36
-6	-88	-36
-16	-104	-10
-36	-86	-4
-26	-92	4
28	-96	-6
44	-64	-22
46	-54	-38
-60	-34	22
-48	-34	64
-52	-40	48
-64	-18	-2
-58	2	-16
-62	-4	-10
-50	10	10
-40	4	54
-40	18	-6
52	38	-10
44	46	-20
44	14	-8
70	-26	-6
58	-18	-8
50	-26	-8
2	-74	-18
-28	-66	34
-30	-32	72
26	50	-14
28	38	-14
48	12	12
0	16	16
-42	32	24
-44	30	38
40	-54	50
42	42	36
48	10	40
18	60	32
68	-36	32
32	0	50
18	4	0
-14	-12	70
54	-52	4
-58	-12	22
-14	-6	68
58	-32	54
46	-28	-12
-2	18	42
60	-54	4
-60	-38	0
60	-48	-2
-14	-102	-8
22	-104	4
-22	-84	-18
-52	-48	30
-62	-58	26
-44	-54	22
-66	-8	-16
-66	-30	2
-64	-22	-4
50	2	48
54	-20	-12
54	-16	-24
62	-38	2
-48	34	-2
-56	32	12
-38	28	-22
46	40	-14
48	30	6
54	42	14
36	40	48
12	38	56
6	60	26
18	-2	-26
22	-16	-24
12	-8	-20
-16	-26	-12
-18	-8	-26
-22	-18	-12
-26	-50	44
-4	-58	-38
4	-52	-36
36	-20	12
22	-26	-12
-30	-76	22
36	-54	-24
-40	34	46
14	-30	54
-56	-44	56
10	-52	16
0	-46	18
-22	2	-26
32	54	-14
-28	18	-32
-32	12	-12
28	46	-20
32	4	-10
52	24	42
-6	4	76
-30	6	-2
0	42	-14
42	20	-14
-6	4	70
-36	18	52
-52	-46	54
-60	-4	44
0	22	14
18	-102	2
38	-22	68
38	-14	44
-60	-34	-2
-56	-26	-4
-54	-52	-2
-24	-92	-8
-36	-74	-10
-38	-60	-16
-50	18	10
-40	14	18
58	-2	2
26	-100	12
-48	0	58
-20	66	24
-10	34	38
-34	34	-18
-34	22	-28
-42	32	-24
-8	56	40
-10	20	64
-16	24	56
-42	-4	38
-46	-8	40
-10	-106	-8
18	-18	-4
-8	56	-20
-2	52	-22
48	34	-16
36	-78	-24
-28	-72	12
60	-36	12
-60	0	-12
20	-20	-2
-14	38	20
-36	12	24
-46	26	-18
-32	-98	-10
-20	-88	-10
-50	2	52
-46	0	42
-52	18	36
-46	22	-22
-56	14	-10
68	-42	-8
58	32	-6
46	38	-18
42	60	-8
38	12	22
30	-78	-18
36	-68	-22
44	-64	-20
6	36	52
0	50	38
8	56	38
-44	-40	24
4	10	64
36	-6	60
-46	14	6
-18	-102	4
-28	-96	-8
16	-106	4
32	-100	-8
-50	-2	54
-54	8	-18
-58	4	-4
-50	8	12
-18	-28	74
-66	-36	-10
-62	-40	0
56	-30	-10
-40	-60	-24
-42	-68	-22
-42	-54	-36
-6	-4	72
62	20	8
66	-8	-4
60	14	2
-2	-58	2
-20	56	40
4	58	44
-8	58	44
-4	36	62
6	-26	68
6	-30	56
46	16	-26
36	16	-32
-34	-82	-50
-24	-84	-50
-4	-34	-2
-24	-8	-28
-28	0	-32
-30	-8	-16
-60	-20	-24
-60	-24	-16
6	12	72
-56	-34	32
-50	-66	12
-4	-8	10
0	-10	6
28	-80	-42
28	54	38
34	-80	-40
-4	18	30
-64	-2	18
-16	10	16
-22	-30	-18
-18	12	14
-22	-22	-22
-34	-16	72
-42	-32	70
-18	-100	0
-34	-100	2
26	-96	-16
32	-98	-10
24	-60	-26
20	-46	12
12	-68	-50
-62	2	-10
-66	-18	4
-64	-8	2
-28	-56	16
-22	-44	14
-2	2	56
0	-52	-2
8	-62	-12
2	-70	-12
-4	-26	-4
-50	18	24
-44	-66	-14
-30	-42	18
-4	-16	0
-56	8	0
-40	24	-2
-44	18	0
-42	-70	-38
-18	-98	-16
-20	-76	-40
2	-56	68
-14	-52	60
20	-100	-22
34	-92	-22
26	-90	-24
-68	-40	-12
-68	-26	-10
48	16	-28
40	6	-8
50	14	-20
40	36	36
4	-68	-50
4	-66	-42
64	10	14
-62	6	24
-52	-38	4
-52	-24	4
40	-44	58
48	-32	56
30	-48	-22
8	-52	-26
-2	-54	-22
-14	12	-4
-22	14	-24
-10	-4	-6
-6	-22	62
36	-12	-6
24	-16	-6
36	-44	-28
-58	-20	40
-34	-10	-24
40	-76	-32
-28	4	-20
-58	-18	44
-26	2	-26
34	-10	68
-60	-22	42
-12	2	-12
60	-30	-10
30	-16	-6
-18	-106	0
-22	-104	-12
-12	-106	-10
-60	-46	26
-52	-46	56
-30	-58	68
46	34	-8
54	22	-6
46	24	-14
-48	22	8
-44	26	-12
-36	34	-10
14	-104	-14
20	-106	-2
14	-88	-12
2	12	64
30	-84	-28
20	-82	-32
40	-72	-44
-44	-4	56
-42	0	46
58	-32	34
66	-42	16
58	-38	52
6	-84	12
-38	30	28
44	-70	-50
16	-74	-42
-10	-82	-42
-14	-82	-44
-8	16	44
-24	-98	-6
-24	-100	2
-36	-76	-8
20	-82	-6
32	-96	4
64	-24	-6
-42	6	30
-52	8	48
-36	14	34
-44	34	-4
-50	38	22
-46	16	10
14	40	60
-26	-68	40
-62	-54	4
-30	56	-2
-14	-104	-14
-20	-98	-18
-42	-52	-30
-60	-52	6
-48	-50	0
-46	-46	10
-44	10	18
-48	4	32
-40	26	16
34	-72	-50
14	-104	-12
12	-98	-18
-40	28	-14
-38	36	6
20	-78	-44
38	-90	12
36	-92	-16
64	-54	-20
66	-42	-10
-28	-64	54
12	-68	-38
-14	50	42
-40	48	-22
14	-82	0
-46	-40	20
-58	-4	-20
-46	36	10
66	-40	2
-10	-44	82
