# Supplementary material for: Clustering the Brain With “CluB”: A New Toolbox for Quantitative Meta-Analysis of Neuroimaging Data
Source: Front Neurosci. 2019 Oct 22;13:1037. doi: 10.3389/fnins.2019.01037 (PMC6817507; doi:10.3389/fnins.2019.01037)
Supplement: Supplementary file 10 [file Data_Sheet_10.ZIP]

Archive with 202 entries (187 files):
- CluB/
- CluB/labelling/
- CluB/labelling/catBlobs.hdr
- __MACOSX/
- __MACOSX/CluB/
- __MACOSX/CluB/labelling/
- __MACOSX/CluB/labelling/._catBlobs.hdr
- CluB/labelling/MapClusters.m
- __MACOSX/CluB/labelling/._MapClusters.m
- CluB/labelling/ch2.hdr
- __MACOSX/CluB/labelling/._ch2.hdr
- CluB/labelling/aal.txt
- __MACOSX/CluB/labelling/._aal.txt
- CluB/labelling/aal.hdr
- __MACOSX/CluB/labelling/._aal.hdr
- CluB/labelling/launch_mapping_cat.m
- __MACOSX/CluB/labelling/._launch_mapping_cat.m
- CluB/labelling/launch_mapping.m~
- __MACOSX/CluB/labelling/._launch_mapping.m~
- CluB/labelling/catBlobs.txt
- __MACOSX/CluB/labelling/._catBlobs.txt
- CluB/labelling/MapClusterCategories.m
- __MACOSX/CluB/labelling/._MapClusterCategories.m
- CluB/labelling/MapClustersPvalues.m
- __MACOSX/CluB/labelling/._MapClustersPvalues.m
- CluB/labelling/launch_mapping.m
- __MACOSX/CluB/labelling/._launch_mapping.m
- CluB/labelling/aal.img
- __MACOSX/CluB/labelling/._aal.img
- CluB/labelling/brodmann.img
- __MACOSX/CluB/labelling/._brodmann.img
- CluB/labelling/launch_mapping_cat.m~
- __MACOSX/CluB/labelling/._launch_mapping_cat.m~
- CluB/labelling/catBlobs.img
- __MACOSX/CluB/labelling/._catBlobs.img
- CluB/labelling/launch_mapping.asv
- __MACOSX/CluB/labelling/._launch_mapping.asv
- CluB/labelling/ch2.img
- __MACOSX/CluB/labelling/._ch2.img
- CluB/composition_analysis/
- CluB/composition_analysis/fisherPL.m
- __MACOSX/CluB/composition_analysis/
- __MACOSX/CluB/composition_analysis/._fisherPL.m
- CluB/composition_analysis/mantel_haenszel_launcher.m
- __MACOSX/CluB/composition_analysis/._mantel_haenszel_launcher.m
- CluB/composition_analysis/testbinom.m
- __MACOSX/CluB/composition_analysis/._testbinom.m
- CluB/composition_analysis/fisher_launcher.m
- __MACOSX/CluB/composition_analysis/._fisher_launcher.m
- CluB/composition_analysis/ExactMultinomialTest_no_arrotond.asv
- __MACOSX/CluB/composition_analysis/._ExactMultinomialTest_no_arrotond.asv
- CluB/composition_analysis/testmultinom.m
- __MACOSX/CluB/composition_analysis/._testmultinom.m
- CluB/composition_analysis/findVectors.m
- __MACOSX/CluB/composition_analysis/._findVectors.m
- CluB/composition_analysis/pnhyper.m
- __MACOSX/CluB/composition_analysis/._pnhyper.m
- CluB/composition_analysis/multinomiale_esatto.m
- __MACOSX/CluB/composition_analysis/._multinomiale_esatto.m
- CluB/composition_analysis/multinomial_launcher.m
- __MACOSX/CluB/composition_analysis/._multinomial_launcher.m
- CluB/composition_analysis/dnhyper.m
- __MACOSX/CluB/composition_analysis/._dnhyper.m
- CluB/composition_analysis/ManHaenORtest.m
- __MACOSX/CluB/composition_analysis/._ManHaenORtest.m
- CluB/composition_analysis/custom_ManHaenORtest.m
- __MACOSX/CluB/composition_analysis/._custom_ManHaenORtest.m
- CluB/composition_analysis/fisher_launcher.m~
- __MACOSX/CluB/composition_analysis/._fisher_launcher.m~
- CluB/composition_analysis/fischer_launcher.asv
- __MACOSX/CluB/composition_analysis/._fischer_launcher.asv
- CluB/composition_analysis/ExactMultinomialTest.m
- __MACOSX/CluB/composition_analysis/._ExactMultinomialTest.m
- CluB/composition_analysis/ExactMultinomialTest_no_arrotond.m
- __MACOSX/CluB/composition_analysis/._ExactMultinomialTest_no_arrotond.m
- CluB/composition_analysis/custom_crosstab.m
- __MACOSX/CluB/composition_analysis/._custom_crosstab.m
- CluB/composition_analysis/binomial_laucher.asv
- __MACOSX/CluB/composition_analysis/._binomial_laucher.asv
- CluB/composition_analysis/binomial_launcher.m
- __MACOSX/CluB/composition_analysis/._binomial_launcher.m
- CluB/composition_analysis/ExactMultinomialTest_no_round.m
- __MACOSX/CluB/composition_analysis/._ExactMultinomialTest_no_round.m
- CluB/composition_analysis/fexact.m
- __MACOSX/CluB/composition_analysis/._fexact.m
- CluB/composition_analysis/testmultinom.asv
- __MACOSX/CluB/composition_analysis/._testmultinom.asv
- CluB/tools/
- CluB/tools/mni2tal_matrix.m
- __MACOSX/CluB/tools/
- __MACOSX/CluB/tools/._mni2tal_matrix.m
- CluB/tools/mni2tal.m
- __MACOSX/CluB/tools/._mni2tal.m
- CluB/tools/tal2icbm_spm.m
- __MACOSX/CluB/tools/._tal2icbm_spm.m
- CluB/tools/icbm_spm2tal.m
- __MACOSX/CluB/tools/._icbm_spm2tal.m
- CluB/tools/tal2mni.m
- __MACOSX/CluB/tools/._tal2mni.m
- CluB/documentation.pdf
- __MACOSX/CluB/._documentation.pdf
- CluB/club.m
- __MACOSX/CluB/._club.m
- CluB/AnatomicalSegregation/
- CluB/AnatomicalSegregation/groups_editor4.m2
- __MACOSX/CluB/AnatomicalSegregation/
- __MACOSX/CluB/AnatomicalSegregation/._groups_editor4.m2
- CluB/AnatomicalSegregation/aal.txt
- __MACOSX/CluB/AnatomicalSegregation/._aal.txt
- CluB/AnatomicalSegregation/data.tmp
- __MACOSX/CluB/AnatomicalSegregation/._data.tmp
- CluB/AnatomicalSegregation/aal.hdr
- __MACOSX/CluB/AnatomicalSegregation/._aal.hdr
- CluB/AnatomicalSegregation/init.txt
- __MACOSX/CluB/AnatomicalSegregation/._init.txt
- CluB/AnatomicalSegregation/brain_data.m
- __MACOSX/CluB/AnatomicalSegregation/._brain_data.m
- CluB/AnatomicalSegregation/brain_data_groups_xml.m
- __MACOSX/CluB/AnatomicalSegregation/._brain_data_groups_xml.m
- CluB/AnatomicalSegregation/aal.img
- __MACOSX/CluB/AnatomicalSegregation/._aal.img
- CluB/AnatomicalSegregation/steppedhc_grouping.m
- __MACOSX/CluB/AnatomicalSegregation/._steppedhc_grouping.m
- CluB/AnatomicalSegregation/brain_areacode.m
- __MACOSX/CluB/AnatomicalSegregation/._brain_areacode.m
- CluB/AnatomicalSegregation/groups_editor4.m
- __MACOSX/CluB/AnatomicalSegregation/._groups_editor4.m
- CluB/AnatomicalSegregation/check_datasets.m
- __MACOSX/CluB/AnatomicalSegregation/._check_datasets.m
- CluB/AnatomicalSegregation/steppedhc_clustering.m
- __MACOSX/CluB/AnatomicalSegregation/._steppedhc_clustering.m
- CluB/AnatomicalSegregation/brain_aal_name_to_code.m
- __MACOSX/CluB/AnatomicalSegregation/._brain_aal_name_to_code.m
- CluB/data.tmp
- __MACOSX/CluB/._data.tmp
- CluB/guis/
- CluB/guis/mni2talgui.m
- __MACOSX/CluB/guis/
- __MACOSX/CluB/guis/._mni2talgui.m
- CluB/guis/msggui.fig
- __MACOSX/CluB/guis/._msggui.fig
- CluB/guis/tal2mni.asv
- __MACOSX/CluB/guis/._tal2mni.asv
- CluB/guis/gui.m
- __MACOSX/CluB/guis/._gui.m
- CluB/guis/gui.fig
- __MACOSX/CluB/guis/._gui.fig
- CluB/guis/aal.txt
- __MACOSX/CluB/guis/._aal.txt
- CluB/guis/Clu-B.png
- __MACOSX/CluB/guis/._Clu-B.png
- CluB/guis/aal.hdr
- __MACOSX/CluB/guis/._aal.hdr
- CluB/guis/msggui.m
- __MACOSX/CluB/guis/._msggui.m
- CluB/guis/gui.m~
- __MACOSX/CluB/guis/._gui.m~
- CluB/guis/init.txt
- __MACOSX/CluB/guis/._init.txt
- CluB/guis/icbm2talgui.asv
- __MACOSX/CluB/guis/._icbm2talgui.asv
- CluB/guis/icbm2talgui.fig
- __MACOSX/CluB/guis/._icbm2talgui.fig
- CluB/guis/tal2icbm.asv
- __MACOSX/CluB/guis/._tal2icbm.asv
- CluB/guis/tal2icbmgui.fig
- __MACOSX/CluB/guis/._tal2icbmgui.fig
- CluB/guis/tal2icbmgui.m
- __MACOSX/CluB/guis/._tal2icbmgui.m
- CluB/guis/icbm2talgui.m
- __MACOSX/CluB/guis/._icbm2talgui.m
- CluB/guis/aal.img
- __MACOSX/CluB/guis/._aal.img
- CluB/guis/mni2talgui.asv
- __MACOSX/CluB/guis/._mni2talgui.asv
- CluB/guis/mni2talgui.fig
- __MACOSX/CluB/guis/._mni2talgui.fig
- CluB/guis/tal2mnigui.m
- __MACOSX/CluB/guis/._tal2mnigui.m
- CluB/guis/labellinggui.m
- __MACOSX/CluB/guis/._labellinggui.m
- CluB/guis/tal2mnigui.fig
- __MACOSX/CluB/guis/._tal2mnigui.fig
- CluB/guis/tal2mnigui.asv
- __MACOSX/CluB/guis/._tal2mnigui.asv
- CluB/guis/labellinggui.fig
- __MACOSX/CluB/guis/._labellinggui.fig
- CluB/Input_documentation_original.txt
- __MACOSX/CluB/._Input_documentation_original.txt
- CluB/clustering/
- CluB/clustering/extremes_computation.m
- __MACOSX/CluB/clustering/
- __MACOSX/CluB/clustering/._extremes_computation.m
- CluB/clustering/cutDendrogram.m
- __MACOSX/CluB/clustering/._cutDendrogram.m
- CluB/clustering/equivtrees_ward.m
- __MACOSX/CluB/clustering/._equivtrees_ward.m
- CluB/clustering/matrix_operations.m
- __MACOSX/CluB/clustering/._matrix_operations.m
- CluB/clustering/new_linkage.m
- __MACOSX/CluB/clustering/._new_linkage.m
- __MACOSX/._CluB
