# Supplementary material for: Clustering the Brain With “CluB”: A New Toolbox for Quantitative Meta-Analysis of Neuroimaging Data
Source: Front Neurosci. 2019 Oct 22;13:1037. doi: 10.3389/fnins.2019.01037 (PMC6817507; doi:10.3389/fnins.2019.01037)
Supplement: Supplementary file 10 [file Data_Sheet_10.ZIP › CluB/labelling/aal.txt]

1 Precentral_L 2001
2 Precentral_R 2002
3 Frontal_Sup_L 2101
4 Frontal_Sup_R 2102
5 Frontal_Sup_Orb_L 2111
6 Frontal_Sup_Orb_R 2112
7 Frontal_Mid_L 2201
8 Frontal_Mid_R 2202
9 Frontal_Mid_Orb_L 2211
10 Frontal_Mid_Orb_R 2212
11 Frontal_Inf_Oper_L 2301
12 Frontal_Inf_Oper_R 2302
13 Frontal_Inf_Tri_L 2311
14 Frontal_Inf_Tri_R 2312
15 Frontal_Inf_Orb_L 2321
16 Frontal_Inf_Orb_R 2322
17 Rolandic_Oper_L 2331
18 Rolandic_Oper_R 2332
19 Supp_Motor_Area_L 2401
20 Supp_Motor_Area_R 2402
21 Olfactory_L 2501
22 Olfactory_R 2502
23 Frontal_Sup_Medial_L 2601
24 Frontal_Sup_Medial_R 2602
25 Frontal_Med_Orb_L 2611
26 Frontal_Med_Orb_R 2612
27 Rectus_L 2701
28 Rectus_R 2702
29 Insula_L 3001
30 Insula_R 3002
31 Cingulum_Ant_L 4001
32 Cingulum_Ant_R 4002
33 Cingulum_Mid_L 4011
34 Cingulum_Mid_R 4012
35 Cingulum_Post_L 4021
36 Cingulum_Post_R 4022
37 Hippocampus_L 4101
38 Hippocampus_R 4102
39 ParaHippocampal_L 4111
40 ParaHippocampal_R 4112
41 Amygdala_L 4201
42 Amygdala_R 4202
43 Calcarine_L 5001
44 Calcarine_R 5002
45 Cuneus_L 5011
46 Cuneus_R 5012
47 Lingual_L 5021
48 Lingual_R 5022
49 Occipital_Sup_L 5101
50 Occipital_Sup_R 5102
51 Occipital_Mid_L 5201
52 Occipital_Mid_R 5202
53 Occipital_Inf_L 5301
54 Occipital_Inf_R 5302
55 Fusiform_L 5401
56 Fusiform_R 5402
57 Postcentral_L 6001
58 Postcentral_R 6002
59 Parietal_Sup_L 6101
60 Parietal_Sup_R 6102
61 Parietal_Inf_L 6201
62 Parietal_Inf_R 6202
63 SupraMarginal_L 6211
64 SupraMarginal_R 6212
65 Angular_L 6221
66 Angular_R 6222
67 Precuneus_L 6301
68 Precuneus_R 6302
69 Paracentral_Lobule_L 6401
70 Paracentral_Lobule_R 6402
71 Caudate_L 7001
72 Caudate_R 7002
73 Putamen_L 7011
74 Putamen_R 7012
75 Pallidum_L 7021
76 Pallidum_R 7022
77 Thalamus_L 7101
78 Thalamus_R 7102
79 Heschl_L 8101
80 Heschl_R 8102
81 Temporal_Sup_L 8111
82 Temporal_Sup_R 8112
83 Temporal_Pole_Sup_L 8121
84 Temporal_Pole_Sup_R 8122
85 Temporal_Mid_L 8201
86 Temporal_Mid_R 8202
87 Temporal_Pole_Mid_L 8211
88 Temporal_Pole_Mid_R 8212
89 Temporal_Inf_L 8301
90 Temporal_Inf_R 8302
91 Cerebelum_Crus1_L 9001
92 Cerebelum_Crus1_R 9002
93 Cerebelum_Crus2_L 9011
94 Cerebelum_Crus2_R 9012
95 Cerebelum_3_L 9021
96 Cerebelum_3_R 9022
97 Cerebelum_4_5_L 9031
98 Cerebelum_4_5_R 9032
99 Cerebelum_6_L 9041
100 Cerebelum_6_R 9042
101 Cerebelum_7b_L 9051
102 Cerebelum_7b_R 9052
103 Cerebelum_8_L 9061
104 Cerebelum_8_R 9062
105 Cerebelum_9_L 9071
106 Cerebelum_9_R 9072
107 Cerebelum_10_L 9081
108 Cerebelum_10_R 9082
109 Vermis_1_2 9100
110 Vermis_3 9110
111 Vermis_4_5 9120
112 Vermis_6 9130
113 Vermis_7 9140
114 Vermis_8 9150
115 Vermis_9 9160
116 Vermis_10 9170
