# Supplementary material for: Clustering the Brain With “CluB”: A New Toolbox for Quantitative Meta-Analysis of Neuroimaging Data
Source: Front Neurosci. 2019 Oct 22;13:1037. doi: 10.3389/fnins.2019.01037 (PMC6817507; doi:10.3389/fnins.2019.01037)
Supplement: Supplementary file 10 [file Data_Sheet_10.ZIP › CluB/labelling/MapClusterCategories.m]

function MapClusterCategories(filenameIN, imagename)

% MapClusterCategories(filenameIN, imagename)
% Reads data about clusters to be identified from 'filenameIN'
% and creates an image with blobs representing these clusters.
% The same graylevel is assigned to all clusters in the same category.
% Format: CategoryID CategoryLabel MeanX MeanY MeanZ StdX StdY StdZ
% Notes: File ch2.hdr must be in the same directory as this m-file;
% CategoryID must be a progressive ID from 1 to MAX

f = fopen(filenameIN);
InputList = textscan(f, '%n %s %n %n %n %n %n %n');
fclose(f);

nRows = size(InputList{1}, 1);
nLabel = max(InputList{1});

if (nLabel == 1)
    Delta = 0;
else
    Delta = floor((254-10)/(nLabel - 1));              % Range: [10, 254]
end    


% Cluster Data
Clusters = zeros(181, 217, 181);
Origin = [90 126 72];


% Region Identification
for N=1:nRows
        
        Coord = Origin + [InputList{3}(N) InputList{4}(N) InputList{5}(N)];
        
         % Parameters for ellipsoid
        a = InputList{6}(N);
        b = InputList{7}(N);
        c = InputList{8}(N);
        
        % Safety step to avoid divisions by zero
        a = max(a, 0.5);
        b = max(b, 0.5);
        c = max(c, 0.5);
 
        xmin = round(Coord(1) - a);
        if (xmin < 1)
            xmin = 1;
        end    
        xmax = round(Coord(1) + a);
        if (xmax > 181)
            xmax = 181;
        end 

        ymin = round(Coord(2) - b);
        if (ymin < 1)
            ymin = 1;
        end    
        ymax = round(Coord(2) + b);
        if (ymax > 217)
            ymax = 217;
        end 
                
        zmin = round(Coord(3) - c);
        if (zmin < 1)
            zmin = 1;
        end    
        zmax = round(Coord(3) + c);
        if (zmax > 181)
            zmax = 181;
        end 
        
        for x = xmin:xmax
            for y = ymin:ymax
                for z = zmin:zmax
                    if (((x-Coord(1))^2/a^2 + (y - Coord(2))^2/b^2 + (z - Coord(3))^2/c^2) <= 1)
                        % Range: [10, 254]
                        if (nLabel == 1)
                            Clusters(x, y, z) = 10;
                        else
                            Clusters(x, y, z) = 10 + (InputList{1}(N) - 1) * Delta;
                        end
                    end
                end
            end
        end
end        


% Output filenames
imgfile = strcat(imagename, '.img');
hdrfile = strcat(imagename, '.hdr');
txtfile = strcat(imagename, '.txt');    % Support file: can be used under MRICro to 
                                        % visualize the category label when
                                        % hovering with the mouse over a
                                        % given blob
                                      

% Writing output image
f = fopen(imgfile, 'w');
fwrite(f, Clusters);
fclose(f);

f = fopen('ch2.hdr');
Temp = fread(f);
fclose(f);
f = fopen(hdrfile, 'w');
fwrite(f, Temp);
fclose(f);


% Writing support file
f = fopen(txtfile, 'w');
for N=1:nLabel
    idx = find(InputList{1} == N);
    l = InputList{2}(idx);
    if (size(unique(l), 1) > 1)
        disp('Something is wrong with input file... Quitting!');
        fclose(f);
        return;
    else  
        s = char(InputList{2}(idx(1)));
        if (nLabel == 1)
            cod = 10; 
        else
            cod = 10 + (N-1) * Delta;
        end
        fprintf(f, '%d %s\n', cod, s);
    end
end
fclose(f);
return;
