# Supplementary material for: Clustering the Brain With “CluB”: A New Toolbox for Quantitative Meta-Analysis of Neuroimaging Data
Source: Front Neurosci. 2019 Oct 22;13:1037. doi: 10.3389/fnins.2019.01037 (PMC6817507; doi:10.3389/fnins.2019.01037)
Supplement: Supplementary file 10 [file Data_Sheet_10.ZIP › CluB/labelling/MapClustersPvalues.m]

function MapClustersPvalues(filenameIN, filenameOUT, imagename, datadir,visualThreshold,P_values_array)


imagename
% MapClusters(filenameIN, filenameOUT, imagename)
% Reads data about clusters to be identified from 'filenameIN'
% Format: MeanX MeanY MeanZ StDevX StDevY StDevZ Card
% and creates an image ('imagename') with blobs representing these clusters.
% 'filenameOUT' will contain anatomical labels for the mean coordinate of
% each cluster, based on both AAL and Brodmann templates.

InputList = load(filenameIN);
nRows = size(InputList, 1)

% research of max value of density = card *3 / (StDevX+StDevY+StDevZ) 
% Note: min StDev value is set to 0.5 
max_density=max(InputList(:, 7)*3./(max(InputList(:, 4),0.5)+max(InputList(:, 5),0.5)+max(InputList(:, 6),0.5)));

% Importing data from templates 'aal' and 'brodmann'
% ('aal.img', 'aal.txt', 'brodmann.img', 'ch2.hdr'
% must be in the the same directory as this m-file)

% AAL template
f = fopen([datadir 'aal.img']);
Temp = fread(f);
fclose(f);
Data_AAL = reshape(Temp, 181, 217, 181);
List = textread([datadir 'aal.txt'],'%*[^ ]%q%*[^\n]');

% Brodmann template
f = fopen([datadir 'brodmann.img'] );
Temp = fread(f);
fclose(f);
Data_BR = reshape(Temp, 181, 217, 181);

% Cluster data
Clusters = zeros(181, 217, 181);
density_Clusters= zeros(181, 217, 181);

Origin = [90 126 72];

minCard = min(InputList(:, 7));
maxCard = max(InputList(:, 7));


%f = fopen(filenameOUT, 'w');

% Region identification
for N=1:nRows % NRow = cluster_id
        Coord = Origin + InputList(N, 1:3);
        code_AAL = Data_AAL(Coord(1), Coord(2), Coord(3));
        if code_AAL == 0
            Output = {'NoRegion'};
        else       
            Output = List(code_AAL);
        end

        code_BR = Data_BR(Coord(1), Coord(2), Coord(3));
        if code_BR == 0
            Output = strcat(Output, '_0');
        else
            Output = strcat(Output, '_', num2str(code_BR));
        end    
        
        OutputList(N, :) = Output;
        % Writing identified area to 'filenameOUT'
       % toWrite = strvcat(OutputList);
        
        % Parameters for ellipsoid
        a = InputList(N, 4);
        b = InputList(N, 5);
        c = InputList(N, 6);
        
        % Safety step to avoid divisions by zero
        a = max(a, 0.5);
        b = max(b, 0.5);
        c = max(c, 0.5);
        
        
        xmin = round(Coord(1) - a);
        if (xmin < 1)
            xmin = 1;
        end    
        xmax = round(Coord(1) + a);
        if (xmax > 181)
            xmax = 181;
        end 

        ymin = round(Coord(2) - b);
        if (ymin < 1)
            ymin = 1;
        end    
        ymax = round(Coord(2) + b);
        if (ymax > 217)
            ymax = 217;
        end 
                
        zmin = round(Coord(3) - c);
        if (zmin < 1)
            zmin = 1;
        end    
        zmax = round(Coord(3) + c);
        if (zmax > 181)
            zmax = 181;
        end 
        
        % cluster cardinality is used as a graylevel for the cluster
        clustCard = InputList(N, 7);
        
            
            for x = xmin:xmax
                for y = ymin:ymax
                    for z = zmin:zmax
                        if (((x-Coord(1))^2/a^2 + (y - Coord(2))^2/b^2 + (z - Coord(3))^2/c^2) <= 1)
                            
                            if P_values_array(N)<= 0.065 %0.05 Aurora 2019-07-05.
%                                 Clusters(x, y, z) =127 + fix((0.05-P_values_array(N))*127/0.05) ;
                                Clusters(x, y, z) =127 + fix((0.065-P_values_array(N))*127/0.065) ;
                                
                                %fprintf(f, '%d %d %d \t => %s\n', InputList(N, 1:3), toWrite(N, :));
                                %density_Clusters(x, y, z) = fix(clustCard/(a+b+c)*3*255/max_density);
                            end
                        end
                    end
                end
            end
        
 %       end
end

% save('debug.mat', 'Clusters');

%fclose(f);

% Output filenames
pvalues_imgfile = strcat(imagename, '_Pvalues.img')
% pvalues_imgfile = strcat(imagename, '_dens.img');
pvalues_hdrfile = strcat(imagename, '_Pvalues.hdr');
% density_hdrfile = strcat(imagename, '_dens.hdr');

% Writing output images
f = fopen(pvalues_imgfile, 'w');
fwrite(f, Clusters);
fclose(f);
% f = fopen(density_imgfile, 'w');
% fwrite(f, density_Clusters);
% fclose(f);

f = fopen([datadir 'ch2.hdr']);
Temp = fread(f);
fclose(f);
f = fopen(pvalues_hdrfile, 'w');
fwrite(f, Temp);
fclose(f);
% f = fopen(density_hdrfile, 'w');
% fwrite(f, Temp);
% fclose(f);
