# Supplementary material for: Clustering the Brain With “CluB”: A New Toolbox for Quantitative Meta-Analysis of Neuroimaging Data
Source: Front Neurosci. 2019 Oct 22;13:1037. doi: 10.3389/fnins.2019.01037 (PMC6817507; doi:10.3389/fnins.2019.01037)
Supplement: Supplementary file 10 [file Data_Sheet_10.ZIP › CluB/labelling/launch_mapping.m]

% launch_mapping.m

% setting parameters
filenameIN = 'res-effsem-sc.txt'
filenameOUT = 'regions-ES-HC5-subcort.txt'
imagename = 'Res-ES-HC5-cort-subsc'

% calling mapping function
MapClusters(filenameIN, filenameOUT, imagename);
