# Supplementary material for: Clustering the Brain With “CluB”: A New Toolbox for Quantitative Meta-Analysis of Neuroimaging Data
Source: Front Neurosci. 2019 Oct 22;13:1037. doi: 10.3389/fnins.2019.01037 (PMC6817507; doi:10.3389/fnins.2019.01037)
Supplement: Supplementary file 10 [file Data_Sheet_10.ZIP › CluB/composition_analysis/fisherPL.m]

function val=fisherPL(x,or)
x=round(x);
m=sum(x(:,1));
n=sum(x(:,2));
k=sum(x(1,:));
q=x(1,1);
lo=max(0,k-n);
hi=min(k,m);
support=lo:hi;

d=dnhyper(x,or);
val=sum(d(d<=d(q-lo+1)));
      

end
