# Supplementary material for: Clustering the Brain With “CluB”: A New Toolbox for Quantitative Meta-Analysis of Neuroimaging Data
Source: Front Neurosci. 2019 Oct 22;13:1037. doi: 10.3389/fnins.2019.01037 (PMC6817507; doi:10.3389/fnins.2019.01037)
Supplement: Supplementary file 10 [file Data_Sheet_10.ZIP › CluB/composition_analysis/mantel_haenszel_launcher.m]

function [error_code, clusters_p_value] = ...
    mantel_haenszel_launcher(input_file_name, SelectedFactorsArray, GlobalFactorToUse)

% due code, alpha = 0.05
global GlobalDefaultFactorsLabelsCell GlobalFactorsLabellingEnable GlobalClustersLabels

opengl hardware;
error_code = 0;

% file column order (cluster column and first factor column)
cluster_id_idx = 5;
first_factor_idx = 6;

% load input data
peaks_cluster_factors_data = load(input_file_name);

[~, y] = size(peaks_cluster_factors_data);
NumOfFactors = y - cluster_id_idx;
% 2x2x2
MaxNumOfLevelsXfactor = max(peaks_cluster_factors_data(:, ...
    first_factor_idx:(cluster_id_idx + NumOfFactors)));

% check levels (max = 2)
MaxNumOfClusters = max(peaks_cluster_factors_data(:, cluster_id_idx));
FactorsLevelsData = peaks_cluster_factors_data(:, ...
    first_factor_idx:(cluster_id_idx + NumOfFactors));


%% compute
if MaxNumOfLevelsXfactor(SelectedFactorsArray(1)) ~= 2 || ...
        MaxNumOfLevelsXfactor(SelectedFactorsArray(2)) ~= 2 || ...
        MaxNumOfLevelsXfactor(SelectedFactorsArray(3)) ~= 2
    
    % --- gui message ---
    handle_msg = msggui;
    handle_structure = guidata(handle_msg);
    set(handle_structure.pushbutton1, 'enable', 'on');
    set(handle_structure.text1, 'String', ...
        'Error: the number of levels within each factor must be equal to 2');
    drawnow;
    uiwait(handle_msg);
    error_code = 2;
    
else
    
    % 2019-07-02 Aurora.
    if ~isempty(GlobalDefaultFactorsLabelsCell)
        % uso SelectedFactorsArray come array di indici per selezionare
        % le etichette corrette
        sfa = GlobalDefaultFactorsLabelsCell(SelectedFactorsArray); % 2019-07-04 Aurora.
        if length(sfa) > 1
            str = '';
            for i = 1:length(sfa)
                str = [str sfa{i} '_'];
            end
            sfa = str(1:end-1);
        else
            sfa = sfa{1};
        end
    else
        % parte originale
        sfa = num2str(SelectedFactorsArray);
        sfa = strrep(sfa, ' ', '_');
    end
    
    filenamestring = strcat('-Mantel_Haenszel-Factors_', sfa, '.xls');
    pathfile = strrep(input_file_name, '.cca', filenamestring);
    
    if exist(pathfile, 'file') == 2
        delete(pathfile)
    end
    
    outfile_id = fopen(pathfile, 'a');
    
    fprintf(outfile_id, '#ClusterID\tAnatomical Label\tOR1\tOR2\tMH\tPvalue\n');
    
    clusters_p_value = zeros(MaxNumOfClusters, 1);
    
    for idx_cluster = 1:MaxNumOfClusters
        
        cluster_data_index = find(peaks_cluster_factors_data(:, ...
            cluster_id_idx) == idx_cluster);
        x1 = peaks_cluster_factors_data(cluster_data_index, 5 + ...
            SelectedFactorsArray(1));
        x2 = peaks_cluster_factors_data(cluster_data_index , 5 + ...
            SelectedFactorsArray(2));
        x3 = peaks_cluster_factors_data(cluster_data_index , 5 + ...
            SelectedFactorsArray(3));
        
        if GlobalFactorToUse == 1
            x1 = nominal(x1);
            x1 = addlevels(x1, {'1', '2'});
            
            indx = x1(:, 1) == '1';
            f1_1 = x2(indx, :);
            f2_1 = x3(indx, :);
            
            indx = x1(:, 1) == '2';
            f1_2 = x2(indx, :);
            f2_2 = x3(indx, :);
            
        elseif GlobalFactorToUse == 2
            x2 = nominal(x2);
            x2 = addlevels(x2, {'1', '2'});
            
            indx = x2(:, 1) == '1';
            f1_1 = x1(indx, :);
            f2_1 = x3(indx, :);
            
            indx = x2(:, 1) == '2';
            f1_2 = x1(indx, :);
            f2_2 = x3(indx, :);
        else
            x3 = nominal(x3);
            x3 = addlevels(x3, {'1', '2'});
            
            indx = x3(:, 1) == '1';
            f1_1 = x1(indx, :);
            f2_1 = x2(indx, :);
            
            indx = x3(:, 1) == '2';
            f1_2 = x1(indx, :);
            f2_2 = x2(indx, :);
        end
        
        temp_crosstab1 = custom_crosstab(f1_1, f2_1);
        temp_crosstab2 = custom_crosstab(f1_2, f2_2);
        
        temp_crosstab1(temp_crosstab1 == 0) = 0.00001;
        temp_crosstab2(temp_crosstab2 == 0) = 0.00001;
        
        temp_crosstab = [temp_crosstab1(1,:) temp_crosstab1(2,:);...
            temp_crosstab2(1,:) temp_crosstab2(2,:);];
        
        tails = 2;
        alpha = 0.05;
        [MH, P, OR1, OR2] = custom_ManHaenORtest(temp_crosstab, tails, alpha);
        
        % out
        clusters_p_value(idx_cluster, 1) = P;
        
        fprintf(outfile_id, '%d\t%s\t%s\t%s\t%s\t%s\n', idx_cluster, ...
            GlobalClustersLabels{idx_cluster}, ...
            strrep(num2str(OR1, '%3.5f'), '.', ','), ...
            strrep(num2str(OR2, '%3.5f'), '.', ','), ...
            strrep(num2str(MH, '%3.5f'), '.', ','), ...
            strrep(num2str(P, '%3.5f'), '.', ','));
        
    end
    
    fclose(outfile_id);
    
    %% plot    
    sdir = strcat(input_file_name(1:find(input_file_name == '\', 1, 'last')), ...
            'Figure-Mantel_Haenszel-Factors_', sfa, '\'); 
        
    if ~isempty(GlobalDefaultFactorsLabelsCell)
        sname = GlobalDefaultFactorsLabelsCell(SelectedFactorsArray);
    else
        sname = {'Factor 1', 'Factor 2', 'Factor 3'};
    end

    if isempty(find(input_file_name == '\', 1, 'last'))
        sdir = strcat(input_file_name(1:find(input_file_name == '/', 1, 'last')), ...
            'Figure-Mantel_Haenszel-Factors_', sfa, '/');  
    end
    
    if exist(sdir, 'dir') ~= 7
        mkdir(sdir)
    end
    
    fid = fopen(strrep(input_file_name, 'CompAnalysis.cca', 'Clustering.xls'), 'r');
    i = 1;
    tline = fgetl(fid);
    A{i} = tline;
    while ischar(tline)
        i = i+1;
        tline = fgetl(fid);
        A{i} = tline;
    end
    
    fclose(fid);
    
    fdata = [];
    
    for col = 2:length(A)-1
        row = strrep(A{1, col}, ',', '.');
        row = strsplit(row, '\t');
        fdata = [fdata; ...
            cellfun(@str2num, row(:,1:end), 'UniformOutput', false)];
    end
    
    i1 = size(fdata, 2) - size(FactorsLevelsData, 2) + 1;
    i2 = size(fdata, 2);
    
    cidx = find(contains(strsplit(A{1}, '\t'), 'ClusterID'));
    
    tmp_fdata = fdata(:, cidx);
    
    for fidx = 1:length(SelectedFactorsArray)
        tmp_fdata = [tmp_fdata fdata(:, i1 + SelectedFactorsArray(fidx)-1)];
    end
    
    fdata = tmp_fdata;
    fname = strsplit(A{1}, '\t');
    fname = fname([cidx i1:i2]);
    
    fidx = find(SelectedFactorsArray == GlobalFactorToUse);
    nsf = find(SelectedFactorsArray ~= GlobalFactorToUse);
    
    fdataStrat = string(fdata(:, 1 + fidx));
    fdataStrat = categorical(fdataStrat);
    fdataStratCat = string(categories(fdataStrat));
    
    cdata = categorical(string(fdata(:, 1)));
    cdataCat = categories(cdata);
    
    genLegend = string(categories(categorical(string(fdata(:, 1 + nsf(2))))));
    genXTick = string(categories(categorical(string(fdata(:, 1 + nsf(1))))));
    
    % loop on clusters
    for c = 1:length(cdataCat)
        cidx = find(ismember(cdata, cdataCat(c)));
        
        fstruct = {};
        
        % loop on stratifying factor levels
        for i = 1:length(fdataStratCat)
            % select only the data of the specified level for the cluster
            % indexes
            idx = find(ismember(fdataStrat(cidx, :), fdataStratCat(i)));
            % select data of the first factor for the ith selected
            % stratifying factor level
            idx = cidx(idx);
            seldata1 = categorical(string(fdata(idx, 1 + nsf(1))));
            seldata1cat1 = categories(seldata1);
            % select data of the second factor for the ith selected
            % stratifying factor level
            seldata2 = categorical(string(fdata(idx, 1 + nsf(2))));
            seldata2cat2 = categories(seldata2);
            
            bdata = [];
            
            % loop on one of the other two factors
            for j = 1:length(seldata1cat1)
                idx1 = find(ismember(seldata1, seldata1cat1(j)));
                sub2 = seldata2(idx1, :);
                
                tmpbdata = [];
                
                % loop on the last factor
                for k = 1:length(seldata2cat2)
                    idx2 = find(ismember(sub2, seldata2cat2(k)));
                    tmpbdata = [tmpbdata length(idx2)];
                end
                
                bdata = [bdata; tmpbdata];
            end
            
            fstruct = [fstruct; bdata];
        end
        
        fig = figure;
%         fig.Name = char(fname(2));
        fig.Name = sname{fidx};
        
        maxv = 0;
        
        for ii = 1:length(fstruct)
            maxf = max(max(fstruct{ii}));
            if maxv < maxf
                maxv = maxf;
            end
        end
        
        
        for ii = 1:length(fstruct)
            subplot(1, length(fdataStratCat), ii)
            bar(fstruct{ii})
            ylim([0 maxv])
            title(fdataStratCat{ii})
            hAx = gca;
            hAx.XTickLabel = genXTick;
%             hAx.XTickLabel = seldata1cat1;
%             lgd = legend(seldata2cat2);
            title(legend(genLegend), sname{nsf(2)})
            xlabel(sname{nsf(1)})
            
        end
        
        saveas(fig.Number, [sdir 'CL' cdataCat{c} '.fig'])
        saveas(fig.Number, [sdir 'CL' cdataCat{c} '.pdf'])
        close(fig.Number)
        
    end
    
end
end
