# Supplementary material for: Clustering the Brain With “CluB”: A New Toolbox for Quantitative Meta-Analysis of Neuroimaging Data
Source: Front Neurosci. 2019 Oct 22;13:1037. doi: 10.3389/fnins.2019.01037 (PMC6817507; doi:10.3389/fnins.2019.01037)
Supplement: Supplementary file 10 [file Data_Sheet_10.ZIP › CluB/composition_analysis/testbinom.m]

% il tutto andrebbe messo in un ciclo for per poter fare un test binomiale
% per ogni singolo cluster identificato 
% for ID = 1:1:end(dovrebbe essere una variabile a cui viene assegnato
% automaticamente il valore leggendo dalla soluzione di clustering quanti cluster sono emersi)

%supponiamo di avere solo il cluster che è rappresentato nel file di testo
% %es_1_binom.txt
% load ('es_1_binom.txt')
% y = ('es_1_binom')
% successo = %vorrei che l'utente potesse scegliere da un menù a tendina se il successo, ossia il livello che gli interessa è la categoria 1 oppure la categoria 2
% x = % qui vorrei che in automatico mi tirasse fuori il numero di volte che compare il mio successo, ad esempio il valore 2 nel vettore
% n = length (y)
% PriorLikelihood = %questo vorrei che fosse computato in automatico sulla base della proporzione totale di valori 1 su valori 2 in tutto il dataset fatto da tutti i cluster insieme
% test = % sapendo che <{test}> can be
%                   'p>p0' -  the alternative is p>p0 (default).
%                   'p<p0' -  the alternative is p>p0.
%                   'p~=p0' - the alternative is p~=p0.
%        vorrei poter fare scegliere all'utente in modo interattivo il tipo di test da
%        eseguire
function pval = testbinom(x,n,p0,test)

% TESTBINOM computes the p-value of testing a binomial parameter.
% --------------------------------
% pval = testbinom(x, n, p0, test)
% --------------------------------
% Description: computes the p-value of testing the hypothesis the that
%              probability of binomial success is {p0}, against one-sided
%              or two-sided alternatives. The test performed is the exact
%              binomial test (thus very conservative). The two-sided test
%              uses the well-accepted convention that
%                   P(two-sided) = 2*min(P(left),P(right)).
% Input:       {x} observed number of successes.
%              {n} number of experiments.
%              {p0} tested probability.
%              <{test}> can be
%                   'p>p0' -  the alternative is p>p0 (default).
%                   'p<p0' -  the alternative is p>p0.
%                   'p~=p0' - the alternative is p~=p0.
% Output:      {pval} p-value.

% © Liran Carmel
% Classification: Hypothesis testing
% Last revision date: 03-Jan-2007

% check number of argumesnts
error(nargchk(3,4,nargin));
if nargin < 4
    test = 'p>p0';
end
%error(chkvar(x,'integer','scalar',{mfilename,inputname(1),1}));
%error(chkvar(n,'integer',{'scalar',{'eqgreater',x}},...
%    {mfilename,inputname(2),2}));
%error(chkvar(p0,'double',{'scalar',{'eqgreater',0},{'eqlower',1}},...
%    {mfilename,inputname(3),3}));
%error(chkvar(test,'char','vector',{mfilename,'test',4}));

% compute the p_value
if strcmp(test,'p>p0')
    
        if x
            pval = 1 - binocdf(x-1,n,p0);
        else
            pval = 1;
        end
elseif strcmp(test,'p<p0')
        pval = binocdf(x,n,p0);
elseif strcmp(test,'p~=p0')    
        pval = 2*min(testbinom(x,n,p0,'p>p0'),testbinom(x,n,p0,'p<p0'));
  %  otherwise
  %      error('%s: Unrecognized test',test);
  
  if pval > 1 
      pval=1;
  end
      
end
