# Supplementary material for: Clustering the Brain With “CluB”: A New Toolbox for Quantitative Meta-Analysis of Neuroimaging Data
Source: Front Neurosci. 2019 Oct 22;13:1037. doi: 10.3389/fnins.2019.01037 (PMC6817507; doi:10.3389/fnins.2019.01037)
Supplement: Supplementary file 10 [file Data_Sheet_10.ZIP › CluB/composition_analysis/fisher_launcher.m]

function [ error_code, clusters_p_value ]=fisher_launcher(input_file_name,SelectedFactorsArray,GlobalPriorLikelihoodOR)

opengl hardware;
global GlobalFactorsLabellingEnable GlobalDefaultFactorsLabelsCell ...
    GlobalDefaultLevelsLabelsCell GlobalClustersLabels ...
    GlobalFisherFigure

%          save('debug_vars3.mat', 'input_file_name', 'SelectedFactorsArray', ...
%              'GlobalPriorLikelihoodOR', 'GlobalFactorsLabellingEnable', ...
%              'GlobalDefaultFactorsLabelsCell', 'GlobalClustersLabels', ...
%              'GlobalFisherFigure'); % DEBUG
error_code=0;
%         peak_number_idx=1;
%         x_peak_idx=2;
%         y_peak_idx=3;
%         z_peak_idx=4;
cluster_id_idx=5;
first_factor_idx=6;
% load input data
peaks_cluster_factors_data=load(input_file_name);


[NumOfPeaks,NumOfFactors] =size(peaks_cluster_factors_data);
NumOfFactors=NumOfFactors-cluster_id_idx;

MaxNumOfLevelsXfactor=max(peaks_cluster_factors_data(:,first_factor_idx:(cluster_id_idx+NumOfFactors)));
% controllo dei livelli max =2
% messaggio di uscita

MaxNumOfClusters=max(peaks_cluster_factors_data(:,cluster_id_idx));

FactorsLevelsData=peaks_cluster_factors_data(:,first_factor_idx:(cluster_id_idx+NumOfFactors));

if MaxNumOfLevelsXfactor(SelectedFactorsArray(1)) ~=2 || MaxNumOfLevelsXfactor(SelectedFactorsArray(2)) ~=2
    
    % --- gui message ---
    handle_msg=msggui;
    handle_structure=guidata(handle_msg);
    set(handle_structure.pushbutton1,'enable','on');
    set(handle_structure.text1,'String','Error: the number of levels within each factor must be 2');
    drawnow;
    uiwait(handle_msg);
    error_code=2;
    pvalues_data=[];
else
    % effettua il test fisher se il numero di livelli e fattori
    % sono corretti
    %             dt = datestr(datetime('now'));
    %             dt = strrep(dt, ' ', '_');
    %             dt = strrep(dt, ':', '-');
    
    % 2019-07-02 Aurora
    if ~isempty(GlobalDefaultFactorsLabelsCell)
        % uso SelectedFactorsArray come array di indici per selezionare
        % le etichette corrette
        sfa = GlobalDefaultFactorsLabelsCell(SelectedFactorsArray); % 2019-07-04 Aurora.
        if length(sfa) > 1
            str = '';
            for i = 1:2:length(sfa)-1
                str = [str sfa{i} 'x' sfa{i+1}];
            end
            sfa = str;
        else
            sfa = sfa{1};
        end
    else
        % parte originale
        sfa = num2str(SelectedFactorsArray);
        sfa = strrep(sfa, ' ', '_');
    end
    
    % 2019-06-30 Aurora.
    plstr = 'noPL';
    
    if GlobalPriorLikelihoodOR == 0
        plstr = 'PL';
    end
    
    
    %             sfa = num2str(SelectedFactorsArray);
    %             sfa = strrep(sfa, ' ', '_');
    %             filenamestring = strcat('-Fisher-Factors_', sfa, '.xls');
    filenamestring = strcat('-Fisher-Factors_', sfa, '-', plstr, '.xls');
    pathfile = strrep(input_file_name,'.cca',filenamestring);
    
    if exist(pathfile, 'file') == 2
        delete(pathfile)
    end
    
    outfile_id=fopen(pathfile,'a');
    
%     if GlobalFactorsLabellingEnable==0
%         fprintf(outfile_id,'#ClusterID\tOR\tPvalue\t');
%     else
        fprintf(outfile_id,'#ClusterID\tAnatomical Label\tOR\tPvalue\t');
%     end
    % % %             all_table= crosstab( FactorsLevelsData(:,SelectedFactorsArray(1)),FactorsLevelsData(:,SelectedFactorsArray(2)));
    all_table = custom_crosstab(FactorsLevelsData(:, ...
        SelectedFactorsArray(1)), FactorsLevelsData(:, ...
        SelectedFactorsArray(2)));
    
    clusters_table=ones(2,2,MaxNumOfClusters)*0.00001;%risolve il problema degli zeri
    
    if GlobalPriorLikelihoodOR
        all_OR=1;
    else
        all_OR=(all_table(1,1)*all_table(2,2))/(all_table(2,1)*all_table(1,2));
    end
    
    clusters_OR=zeros(MaxNumOfClusters,1);
    
    %all_sigma2=(1/all_table(1,1)+1/all_table(1,2)+1/all_table(2,1)+1/all_table(2,2));
    %clusters_sigma2=zeros(MaxNumOfClusters,1);
    
    %clusters_z=zeros(MaxNumOfClusters,1);
    
    %clusters_p_value_pippo=zeros(MaxNumOfClusters,1);
    
    %fprintf(outfile_id,'OR_0:%s\tSigma2_0:%s\n',strrep(num2str(all_OR,'%3.5f'),'.',','),strrep(num2str(all_sigma2,'%3.5f'),'.',','));
    fprintf(outfile_id,'OR_0:%s\n',strrep(num2str(all_OR,'%3.5f'),'.',','));
    
    for idx_cluster=1:MaxNumOfClusters
        cluster_data_index=find(peaks_cluster_factors_data(:,cluster_id_idx)==idx_cluster);
        x1=peaks_cluster_factors_data(cluster_data_index,5+SelectedFactorsArray(1));
        x2=peaks_cluster_factors_data(cluster_data_index,5+SelectedFactorsArray(2));
        x1=nominal(x1);
        x1=addlevels(x1,{'1','2'});
        x2=nominal(x2);
        x2=addlevels(x2,{'1','2'});
        
        
        %                 temp_crosstab=crosstab(x1,x2);
        temp_crosstab = custom_crosstab(double(x1), double(x2));
        temp_crosstab(temp_crosstab==0)=0.00001;
        clusters_table(:,:,idx_cluster)=temp_crosstab;
        
        %                [crosstab_rows,crosstab_cols]=size(temp_crosstab);
        
        %                 if crosstab_rows==2 && crosstab_cols==2
        %                     % se � quadrato allora
        %                     clusters_table(:,:,idx_cluster)=temp_crosstab;
        %                 elseif crosstab_rows==1 && crosstab_cols==2
        %
        %                     clusters_table(1,:,idx_cluster)=temp_crosstab;
        %                 elseif crosstab_rows==2 && crosstab_cols==1
        %
        %                     clusters_table(:,1,idx_cluster)=temp_crosstab;
        %
        %                 elseif crosstab_rows==1 && crosstab_cols==1
        %
        %                     clusters_table(1,1,idx_cluster)=temp_crosstab;
        %                 end
        
        
        %function [pval x K P xx fx pperm] = fexact( varargin )
        %p = fexact([1 1 1 1 0 0 0]',[1 1 1 0 0 0 0]','tail','r')
        if GlobalPriorLikelihoodOR
            [clusters_p_value(idx_cluster)] = fexact(double(x1)-1,double(x2)-1);
            % corretta per il fisher esatto 2x2
        else
            [clusters_p_value(idx_cluster)]= fisherPL(clusters_table(:,:,idx_cluster),all_OR);%riga corretta per il test sull'or
        end
        
        
        clusters_OR(idx_cluster)=(clusters_table(1,1,idx_cluster)*clusters_table(2,2,idx_cluster))/(clusters_table(2,1,idx_cluster)*clusters_table(1,2,idx_cluster));
        %
        %                 clusters_sigma2(idx_cluster)=(1/clusters_table(1,1,idx_cluster)+1/clusters_table(1,2,idx_cluster)+1/clusters_table(2,1,idx_cluster)+1/clusters_table(2,2,idx_cluster));
        %
        %                 clusters_z(idx_cluster)=(log(clusters_OR(idx_cluster))-log(all_OR))/sqrt(all_sigma2+clusters_sigma2(idx_cluster));
        %
        
        %                 clusters_p_value(idx_cluster)=(1-cdf('Normal',abs(clusters_z(idx_cluster)),0,1))*2;
        
        
        
        
        %fprintf(outfile_id,'\n#cluster id\tOR\tsigma2\tZ\tPvalue\t');
        %     fprintf(outfile_id,'%d\t%s\t%s\t%s\t%s\n',idx_cluster,strrep(num2str(clusters_OR(idx_cluster),'%3.5f'),'.',','),strrep(num2str(clusters_sigma2(idx_cluster),'%3.5f'),'.',','),strrep(num2str(clusters_z(idx_cluster),'%3.5f'),'.',','),strrep(num2str(clusters_p_value(idx_cluster),'%3.5f'),'.',','));
%         if GlobalFactorsLabellingEnable==0
%             fprintf(outfile_id,'%d\t%s\t%s\n',idx_cluster,strrep(num2str(clusters_OR(idx_cluster),'%3.5f'),'.',','),strrep(num2str(clusters_p_value(idx_cluster),'%3.5f'),'.',','));
%         else
            fprintf(outfile_id,'%d\t%s\t%s\t%s\n',idx_cluster,char(GlobalClustersLabels{idx_cluster}),strrep(num2str(clusters_OR(idx_cluster),'%3.5f'),'.',','),strrep(num2str(clusters_p_value(idx_cluster),'%3.5f'),'.',','));
%         end
        
        % creare gli stogrammi a barre 4 barre su clusters_table
        % con ordine (1,1)(1,2)(2,1)(2,2)
%         if GlobalFactorsLabellingEnable==0
%             figure_handler=figure('name',['CrossTab Values of Cluster ID ' num2str(idx_cluster)] );%'HandleVisibility','off');
%         else
            figure_handler=figure('name',['CrossTab Values of Cluster ID ' num2str(idx_cluster) ' - ' GlobalClustersLabels{idx_cluster}] );%'HandleVisibility','off');
%         end
        % labels per la generazione delle figure
        
        
        %x=[clusters_table(1,1) clusters_table(1,2) clusters_table(2,1) clusters_table(2,2)]
        
        %                  if GlobalFactorsLabellingEnable==0
        %                     names =[['F' num2str(SelectedFactorsArray(1)) 'L1'], ['F' num2str(SelectedFactorsArray(1)) 'L2'],['F' num2str(SelectedFactorsArray(2)) 'L1'], ['F' num2str(SelectedFactorsArray(2)) 'L2']];
        %                  else
        %
        %                     names =[[ char(GlobalDefaultFactorsLabelsCell(SelectedFactorsArray(1)))  ' ' char(GlobalDefaultLevelsLabelsCell(SelectedFactorsArray(1),1)) ], [ char(GlobalDefaultFactorsLabelsCell(SelectedFactorsArray(1))) ' ' char(GlobalDefaultLevelsLabelsCell(SelectedFactorsArray(1),1))],[char(GlobalDefaultFactorsLabelsCell(SelectedFactorsArray(2))) ' ' char(GlobalDefaultLevelsLabelsCell(SelectedFactorsArray(2),1))], [ char(GlobalDefaultFactorsLabelsCell(SelectedFactorsArray(2))) ' ' char(GlobalDefaultLevelsLabelsCell(SelectedFactorsArray(2),2))]];
        %                  end
        %
        %                 set(gca,'ylim',max(clusters_table(:,:,i))+1);
        bar_h=bar(clusters_table(:,:,idx_cluster), 'grouped');
        if GlobalFactorsLabellingEnable==0
            title(['CrossTab Values of Cluster ID ' num2str(idx_cluster) ' - ' strrep(GlobalClustersLabels{idx_cluster},'_','\_')]);
        else
            title(['CrossTab Values of Cluster ID ' num2str(idx_cluster) ' - ' strrep(GlobalClustersLabels{idx_cluster},'_','\_') ' ' char(GlobalDefaultFactorsLabelsCell{SelectedFactorsArray(1)}) '-x-' char(GlobalDefaultFactorsLabelsCell{SelectedFactorsArray(2)})]);
        end
        
        % figs_legend={'level 1','level 2'};
        %legend(bar_h,figs_legend);
        %                set(bar_h,'xlim',max(clusters_table(:,:,i))+1);
        axis(axis + [0 0 0 0.25*max(max(clusters_table(:,:,idx_cluster))) ]);
        %xlabel(['Factor' num2str(SelectedFactorsArray(1)) 'L1-Factor' num2str(SelectedFactorsArray(1)) 'L2                  Factor' num2str(SelectedFactorsArray(2)) 'L1-Factor' num2str(SelectedFactorsArray(2)) 'L2'],'HorizontalAlignment','center')
        %xlabel(['Factor ' num2str(SelectedFactorsArray(1)) '                  Factor ' num2str(SelectedFactorsArray(2)) ],'HorizontalAlignment','center');
        %             if GlobalFactorsLabellingEnable==0
        xtick_label{1}=['[ 1 1 ]       [ 1 2 ]'] ;
        xtick_label{2}=['[ 2 1 ]       [ 2 2 ]'] ;
        %                  else
        %                     xtick_label{1}=['                     '] ;
        %                     xtick_label{1}(1:length(char(GlobalDefaultLevelsLabelsCell(SelectedFactorsArray(1),1))))=char(GlobalDefaultLevelsLabelsCell(SelectedFactorsArray(1),1));
        %                     xtick_label{1}((21-length(char(GlobalDefaultLevelsLabelsCell(SelectedFactorsArray(1)):21,2))))=char(GlobalDefaultLevelsLabelsCell(SelectedFactorsArray(1),2));
        %                     xtick_label{2}=['                     '] ;
        %                     xtick_label{2}(1:length(char(GlobalDefaultLevelsLabelsCell(SelectedFactorsArray(2),1))))=char(GlobalDefaultLevelsLabelsCell(SelectedFactorsArray(2),1));
        %                     xtick_label{2}((21-length(char(GlobalDefaultLevelsLabelsCell(SelectedFactorsArray(2)):21,2))))=char(GlobalDefaultLevelsLabelsCell(SelectedFactorsArray(2),2));
        %                  end
        set(gca,'xticklabel', xtick_label);
        
%         sfa = num2str(SelectedFactorsArray);
%         sfa = strrep(sfa, ' ', '_');
        %                  filenamestring = strcat('-Fisher_figures-Factors_', ...
        %                      sfa, '_', dt);
        filenamestring = strcat('-Fisher_figures-Factors_', sfa);
        output_dir =[strrep(input_file_name,'.cca',filenamestring)];
        mkdir(output_dir);
        
        if strcmp(computer,'PCWIN') || strcmp(computer,'PCWIN64')
            % 2019-06-29 Aurora
            output_file_name1=[output_dir '\figCL' num2str(idx_cluster) '.fig'];
            output_file_name2=[output_dir '\figCL' num2str(idx_cluster) '.pdf'];
        else
            % 2019-06-29 Aurora
            output_file_name1=[output_dir '/figCL' num2str(idx_cluster) '.fig'];
            output_file_name2=[output_dir '/figCL' num2str(idx_cluster) '.pdf'];
        end
        
        % 2019-06-29 Aurora
        saveas(figure_handler, output_file_name1, 'fig')
        saveas(figure_handler, output_file_name2)
        
        close(figure_handler);
        %
    end
    
    % Call GUI function for dendogram image displaying
    GlobalFisherFigure = output_file_name1;
    currentdirectory = pwd;
    cd(output_dir);
    gui('axes2_Callback');
    GlobalFisherFigure = '';
    cd(currentdirectory);
    
    fclose(outfile_id);
    
    save('debug_vars2.mat', 'clusters_p_value');
    
end
