# Supplementary material for: Clustering the Brain With “CluB”: A New Toolbox for Quantitative Meta-Analysis of Neuroimaging Data
Source: Front Neurosci. 2019 Oct 22;13:1037. doi: 10.3389/fnins.2019.01037 (PMC6817507; doi:10.3389/fnins.2019.01037)
Supplement: Supplementary file 10 [file Data_Sheet_10.ZIP › CluB/composition_analysis/testmultinom.m]

% observed è un vettore in cui per ogni cluster, è riportatata la frequenza
% relativa di quel livello del fattore in esame. 
% ad esempio, se ho un fattore su tre livelli, allora dovrò calcolare
% dentro ad ogni cluster il numero di picchi che appartengono al livello 1,
% al livello 2 e al livello 3 e mettere questo in un vettore

% probs è un vettore in cui dobbiamo mettere le probabilità a priori di
% ogni livello calcolato su tutto il dataset, in modo simile a quello che
% abbiamo fatto con il binomiale "prior.likelihood"

% se non vogliamo usare un prior likelihhod, allora utilizziamo una
% distribuzione uniforme come riferimento, in questo caso la probs sarà un
% vettore con tanti elementi quanti in livelli dei fattori, e il cui valore
% è uguale a 1/numero di livelli del fattore
% esempio: se ho un fattore su tre livelli, allora probs sarà [1/3; 1/3; 1/3]


function [pval ] = testmultinom(observed,test,expected)

% TESTMULTINOM computes the p-value of testing multinomial parameters.
% -----------------------------------------------------
% [pval expected] = testmultinom(observed, probs, test)
% -----------------------------------------------------
% Description: computes the p-value of testing the hypothesis the that
%              probability vector of a multinomial distribution is {probs}
%              against the alternative hypothesis that it is not.
% 
%Input:       {observed} observed histogram .
%              {probs} tested vector of probabilities.
%              <{test}> can be
%                   'LR'      - likelihood ratio test (default).
%                   'Pearson' - sum-of-square-ratios test.
%                   Pearson's method is an approximation of 'LR', but it is
%                   faster to compute the test statistic. So, on small
%                   data, use 'LR'. If it performs too slow, switch to
%                   'Pearson'. Roughly, 'Pearson' is O.K. as long as
%                   all(expected) >= 5.
% Output:      {pval} p-value.
%              {expected} expected histogram (non-integer entries).

% © Liran Carmel
% Classification: Hypothesis testing
% Last revision date: 01-Feb-2005

% check number of argumesnts
% % error(nargchk(2,3,nargin));
% % if nargin < 3
% %     test = 'lr';
% % end
% % error(chkvar(observed,'integer','vector',{mfilename,inputname(1),1}));
no_bins = length(observed);
% % error(chkvar(probs,'double',...
% %     {'vector',{'length',no_bins},{'sumto',1}},...
% %     {mfilename,inputname(2),2}));
% % error(chkvar(test,'char','vector',{mfilename,'test',3}));

% calcola l'istogramma atteso per ogni cluster. quindi va messo in un ciclo
% no_samples = sum(observed);
%expected = probs*no_samples;

% compute the test statistic {t_stat} per ogni cluster. quindi va messo in un ciclo
if strcmp(test,'lr')
          t_stat = 2*(sum(observed .* log((observed+eps)./(expected+eps))));
elseif  strcmp(test,'pearson') 
        t_stat = sum((observed - expected).^2 ./ (expected+eps));
end

% find p-value per ogni cluster. quindi va messo in un ciclo
pval = 1 - chi2cdf(t_stat,no_bins-1);
