# Supplementary material for: Clustering the Brain With “CluB”: A New Toolbox for Quantitative Meta-Analysis of Neuroimaging Data
Source: Front Neurosci. 2019 Oct 22;13:1037. doi: 10.3389/fnins.2019.01037 (PMC6817507; doi:10.3389/fnins.2019.01037)
Supplement: Supplementary file 10 [file Data_Sheet_10.ZIP › CluB/composition_analysis/findVectors.m]

%k=2;
 %n=3;
 %eye(k-1);
 %m1=eye(k-1);
%zeri=k=2;
 %n=3;
 %eye(k-1);
 %m1=eye(k-1);
%zeri=zeros(1,k-1);
%mat=[zeri;m1];
% nrighe=length(mat);
%rowsums=sum(mat(1,:));
%for i=2:nrighe rowsums=[rowsums;sum(mat(i,:))];end;
%colonnaDiN=n*ones(nrighe,1);
%ultimacolonna=colonnaDiN-rowsums;


function [mat]= findVectors(n,k) 
if k==1 
    mat=n;
%end
else mat=zeros(1,k-1);
    
     for i=1:n 
         mat=vertcat(mat, findVectors(i,k-1));
     end
     
     nrighe=length(mat);
     rowsums=sum(mat(1,:));
     for i=2:nrighe
         rowsums=[rowsums;sum(mat(i,:))];
     end
     ultimacolonna=n*ones(nrighe,1)-rowsums;
     mat=[mat ultimacolonna];
end
end
