# Supplementary material for: Clustering the Brain With “CluB”: A New Toolbox for Quantitative Meta-Analysis of Neuroimaging Data
Source: Front Neurosci. 2019 Oct 22;13:1037. doi: 10.3389/fnins.2019.01037 (PMC6817507; doi:10.3389/fnins.2019.01037)
Supplement: Supplementary file 10 [file Data_Sheet_10.ZIP › CluB/composition_analysis/pnhyper.m]

function cumulata=pnhyper(x,or,uppertail)
m=sum(x(:,1));
n=sum(x(:,2));
k=sum(x(1,:));
q=x(1,1);
lo=max(0,k-n);
hi=min(k,m);
support=lo:hi;
cumulata=0;
if or==1
    if uppertail==true
       cumulata=1-hygecdf(q-1,m+n,k,m);
    else
       cumulata=hygecdf(q,m+n,k,m);
    end
else if or==0    
        if uppertail==true
           cumulata=logical(q<=lo);
        else
            cumulata=logical(q>=lo);
        end
else if or==Inf
        if uppertail==true
            cumulata=logical(q<=hi);
        else
            cumulata=logical(q>=hi);
        end
else
        pippo=dnhyper(x,or);
        if uppertail==true
           cumulata=sum(pippo(support>=q));
        else
            cumulata=sum(pippo(support<=q));
        end
    end
end
end
end
        
        
        
        
        
        
        
