# Supplementary material for: Clustering the Brain With “CluB”: A New Toolbox for Quantitative Meta-Analysis of Neuroimaging Data
Source: Front Neurosci. 2019 Oct 22;13:1037. doi: 10.3389/fnins.2019.01037 (PMC6817507; doi:10.3389/fnins.2019.01037)
Supplement: Supplementary file 10 [file Data_Sheet_10.ZIP › CluB/composition_analysis/multinomiale_esatto.m]

%importo il file "assolute" come numeric matrix, la prima colonna è il n 
%del cluster, le altre tre sono, per ogni riga, le freq assolute
 assolute=dlmread('assolute.txt','\t',1,1);
%--------------UNIFORME-----------------------
tabPvalues=[];
k=size(assolute,2)-1; %dal numero di colonne della tabella 'assolute' tolgo la colonna dell'id del cluster
p0=repmat(1/k,1,k); %crea il vettore che contiene k volte il valore 1/k
%p0=[1/3 1/3 1/3];
for i=1:length(assolute)
n=sum(assolute(i,2:4))  ; 
%tabPvalues=[tabPvalues;  ExactMultinomialTest(assolute(i,2:k+1),p0,n,k)]
%con la versione R2014b però uso ExactMultinomialTest
tabPvalues=[tabPvalues; ExactMultinomialTest_no_arrotond(assolute(i,2:k+1), p0,n,k) ]  ;
end;

%--------------PRIOR LIKELIHOOD-----------------------
%importo il dataset dei picchi e lo metto in 'dataset'
tabPvalues=[];
f=dataset(:,6);%prendo la colonna del fattore f1
p0=tabulate(f); %mi restituisce una matrice 3x3 con colonne:valori, freq assolute, percentuali
p0=p0(:,3)/100;
p0=p0';     % p sotto H0 non uniforme
k=size(assolute,2)-1; %n di colonne -1
for i=1:length(assolute)
n=sum(assolute(i,2:k+1))  ; 
%tabPvalues=[tabPvalues;  ExactMultinomialTest(assolute(i,2:k+1),p0,n,k)]
%con la versione R2014b però uso ExactMultinomialTest
tabPvalues=[tabPvalues; ExactMultinomialTest_no_arrotond(assolute(i,2:k+1), p0,n,k) ]  ;
end;
