# Supplementary material for: Clustering the Brain With “CluB”: A New Toolbox for Quantitative Meta-Analysis of Neuroimaging Data
Source: Front Neurosci. 2019 Oct 22;13:1037. doi: 10.3389/fnins.2019.01037 (PMC6817507; doi:10.3389/fnins.2019.01037)
Supplement: Supplementary file 10 [file Data_Sheet_10.ZIP › CluB/composition_analysis/multinomial_launcher.m]

function [ error_code pvalues_data] = multinomial_launcher (input_file_name,SelectedFactorsArray, test_type,GlobalPriorLikelihoodUniform)

global GlobalDefaultFactorsLabelsCell GlobalDefaultLevelsLabelsCell ...
    GlobalMaxFactorsLabels GlobalFactorsLabellingEnable  ...
    GlobalClustersLabels GlobalPriorLikelihoodUniform

cluster_id_idx=5;
first_factor_idx=6;
error_code=0;
peaks_cluster_factors_data=load(input_file_name);


[NumOfPeaks,NumOfFactors] =size(peaks_cluster_factors_data);
NumOfFactors=NumOfFactors-cluster_id_idx;
SelectedNumOfFactors=length(SelectedFactorsArray);


MaxNumOfLevelsXfactor=max(peaks_cluster_factors_data(:,first_factor_idx:(cluster_id_idx+NumOfFactors)));

for factor_idx = 1:SelectedNumOfFactors
    if max(MaxNumOfLevelsXfactor(SelectedFactorsArray(factor_idx)))<3
        
        % --- gui message ---
        handle_msg=msggui;
        handle_structure=guidata(handle_msg);
        set(handle_structure.pushbutton1,'enable','on');
        set(handle_structure.text1,'String','Error: the minimum number of levels for each factor must be 3.');
        drawnow;
        uiwait(handle_msg);
        error_code=3;
        pvalues_data=[];
        
        return;
    end
    
end

% controllo del numero di fattori selezionati rispetto al numero di
% fattori esistenti nel file di ingresso
if min(SelectedNumOfFactors)>length(MaxNumOfLevelsXfactor)
    
    % --- gui message ---
    handle_msg=msggui;
    handle_structure=guidata(handle_msg);
    set(handle_structure.pushbutton1,'enable','on');
    set(handle_structure.text1,'String','Error:the number of selected factors exceeds the maximum number of factors in the input file.');
    drawnow;
    uiwait(handle_msg);
    error_code=3;
    
    
    return;
end

%         dt = datestr(datetime('now'));
%         dt = strrep(dt, ' ', '_');
%         dt = strrep(dt, ':', '-');

% 2019-07-02 Aurora
if ~isempty(GlobalDefaultFactorsLabelsCell)
    % uso SelectedFactorsArray come array di indici per selezionare
    % le etichette corrette
    sfa = GlobalDefaultFactorsLabelsCell(SelectedFactorsArray); % 2019-07-04 Aurora.
    if length(sfa) > 1
        str = '';
        for i = 1:2:length(sfa)-1
            str = [str sfa{i} '_' sfa{i+1}];
        end
        sfa = str;
    else
        sfa = sfa{1};
    end
else
    % parte originale
    sfa = num2str(SelectedFactorsArray);
    sfa = strrep(sfa, ' ', '_');
end

% 2019-07-02 Aurora. Se GlobalPriorLikelihoodStandard == 0 allora
% viene applicata la PL, altrimenti no.
plstr = 'noPL';

if GlobalPriorLikelihoodUniform == 0
    plstr = 'PL';
end

filenamestring = strcat('-Multinomial-Factors_', sfa, '-', plstr, '.xls');
pathfile = strrep(input_file_name, '.cca', filenamestring);

if exist(pathfile, 'file') == 2
    delete(pathfile) 
end

outfile_id = fopen(pathfile,'a');
%         fprintf(outfile_id,'#ClusterID');

table_head = {'#ClusterID'};

% if GlobalFactorsLabellingEnable
    %             fprintf(outfile_id,'\tAnatomical Label');
    table_head = [table_head 'Anatomical Label'];
% end

% 2019-07-01 Aurora.
count_on_factor_levels = 1;

for f=1:SelectedNumOfFactors
    %             fprintf(outfile_id,'\tFactor');
    table_head = [table_head 'Factor'];
    
    for ll=1:MaxNumOfLevelsXfactor(SelectedFactorsArray(f))
        if GlobalFactorsLabellingEnable
            %                     fprintf(outfile_id,'\t%s',GlobalDefaultLevelsLabelsCell{SelectedFactorsArray(f),ll});
            table_head = [table_head GlobalDefaultLevelsLabelsCell{SelectedFactorsArray(f),ll}]; % 2019-07-01 Aurora.
        else
            %                     fprintf(outfile_id,'\t%d',ll);
            table_head = [table_head num2str(ll)]; % 2019-07-01 Aurora.
        end
    end
    
    %             fprintf(outfile_id,'\tN\tPvalue');
    
    table_head = [table_head 'N' 'Pvalue']; % 2019-07-01 Aurora.
    
    % 2019-07-01 Aurora. Inserire qui gli header per le PL per
    % l'analisi post hoc. In realt� dato che bisogna mettere il
    % numero della PL, si presenta il problema di dover scrivere un
    % header anticipato.
    for ll=1:MaxNumOfLevelsXfactor(SelectedFactorsArray(f))
        flstring = ['PL' num2str(count_on_factor_levels) '='];
        table_head = [table_head flstring]; % 2019-07-01 Aurora.
        count_on_factor_levels = count_on_factor_levels + 1;
    end
    
end

if GlobalPriorLikelihoodUniform
    %             fprintf(outfile_id,'\tTestType:%s\tp0:Uniform\n',test_type);
    % % %             fprintf(outfile_id,'\tTestType:%s\tp0:Uniform',test_type);
    table_head = [table_head 'TestType' 'Uniform']; % 2019-07-01 Aurora.
else
    %             fprintf(outfile_id,'\tTestType:%s\tp0:PriorLikelihood\n',test_type);
    % % %             fprintf(outfile_id,'\tTestType:%s\tp0:PriorLikelihood',test_type);
    table_head = [table_head 'TestType' 'PriorLikelihood']; % 2019-07-01 Aurora.
end
%fprintf(outfile_id,'\n');

% fprintf(outfile_id,'\tTestType:%s\n',test_type);

% %        % 2019-07-01 Aurora. Added PL for each factor.
% %        for factor_idx = 1:SelectedNumOfFactors
% %            str = '';
% %            if factor_idx == SelectedNumOfFactors
% %                str = '\n';
% %            end
% %            fprintf(outfile_id, ['\tPL=%d' str], )
% %        end

% 2019-07-01 Aurora.
fprintf(outfile_id, '%s\t', table_head{:});
fprintf(outfile_id, '\n');

MaxNumOfClusters=max(peaks_cluster_factors_data(:,cluster_id_idx));

FactorsLevelsData=peaks_cluster_factors_data(:,first_factor_idx:(cluster_id_idx+NumOfFactors));


Proportions_array=zeros(max(MaxNumOfLevelsXfactor),NumOfFactors);
for f=1:NumOfFactors
    for current_level=1:MaxNumOfLevelsXfactor(f)
        if GlobalPriorLikelihoodUniform
            Proportions_array(current_level,f)=1/MaxNumOfLevelsXfactor(f);
        else
            Proportions_array(current_level,f)=sum(FactorsLevelsData(:,f)==current_level)/NumOfPeaks;
        end
        
        
    end
end

pvalues_data=zeros(MaxNumOfClusters,NumOfFactors);
for current_cluster_id=1:MaxNumOfClusters
    %fprintf(outfile_id,'%d',current_cluster_id);
    for current_factor_idx=1:SelectedNumOfFactors
        current_factor=SelectedFactorsArray(current_factor_idx);
        
        
        temp_levels_vector=FactorsLevelsData((peaks_cluster_factors_data(:,cluster_id_idx)==current_cluster_id),current_factor)   ;
        cluster_samples=length(temp_levels_vector);
        
        observed_array=zeros(MaxNumOfLevelsXfactor(current_factor),1);
        for t=1:MaxNumOfLevelsXfactor(current_factor)
            observed_array(t)=sum(temp_levels_vector==t);
        end
        expected_vector=[];
        for level=1:MaxNumOfLevelsXfactor(current_factor)
            expected_vector=[expected_vector; Proportions_array(level,current_factor)*cluster_samples];
        end
        
        if strcmp(test_type,'exact')
            %testmultinom(observed_array, test_type,expected_vector);
            pvalues_data(current_cluster_id,current_factor) = ExactMultinomialTest_no_round(observed_array, Proportions_array(:,current_factor) ,cluster_samples,MaxNumOfLevelsXfactor(current_factor));
        else
            pvalues_data(current_cluster_id,current_factor) = testmultinom(observed_array, test_type,expected_vector);
        end
        
        if GlobalFactorsLabellingEnable==0
            if current_factor_idx == 1 % 2019-07-01 Aurora.
                fprintf(outfile_id,'%d\t%s\t%d',current_cluster_id,GlobalClustersLabels{current_cluster_id},current_factor);
            else
                fprintf(outfile_id,'\t%d',current_factor);
            end
        else
            if current_factor_idx == 1 % 2019-07-01 Aurora.
                fprintf(outfile_id,'%d\t%s\t%s',current_cluster_id,GlobalClustersLabels{current_cluster_id},char(GlobalDefaultFactorsLabelsCell{current_factor}));
            else
                fprintf(outfile_id,'\t%s',char(GlobalDefaultFactorsLabelsCell{current_factor}));
            end
        end
        
        N=0;
        
        for t=1:MaxNumOfLevelsXfactor(current_factor)
            fprintf(outfile_id,'\t%d',observed_array(t));
            N=N+observed_array(t);
        end
        
        
        fprintf(outfile_id,'\t%d',N);
        
        fprintf(outfile_id,'\t%s',strrep(num2str(pvalues_data(current_cluster_id,current_factor),'%3.5f'),'.',','));
        %end for levels
        
        % 2019-07-01 Aurora. Init PL for post-hoc
        for i = 1:MaxNumOfLevelsXfactor(current_factor)
            fprintf(outfile_id, '\t%d', 0);
        end
        
    end % end for factors
    fprintf(outfile_id,'\n');
    
end %end for clusters

% 2019-07-01 Aurora.
[filename, ~, ~, ~] = fopen(outfile_id);

fclose(outfile_id);


% output for map categories


for factor_idx=1:SelectedNumOfFactors
    current_factor=SelectedFactorsArray(factor_idx);
    if GlobalFactorsLabellingEnable==0
        current_factor_string=['F' num2str(current_factor)];
    else
        current_factor_string=char(GlobalDefaultFactorsLabelsCell(current_factor));
    end
    
    outfile_id_mp=fopen(strrep(input_file_name,'.cca',['-MultiMapCats-' current_factor_string '.tsv']) ,'a');
    %             if GlobalFactorsLabellingEnable==0
    %                 fprintf(outfile_id_mp,'\n#ClusterID\tLabel:\n');
    %             else
    fprintf(outfile_id_mp,'\n#ClusterID\tAnatomical Label\tFactor Label:\n');
    %             end
    for cluster_id=1:MaxNumOfClusters
        
        
        % il pvalues_data � puntato da (cluster_id,factor_idx)
        % 2019-06-29 Aurora: � qui il punto per le CCA map, p < 0.065?
        % if (pvalues_data(cluster_id,current_factor)<0.05)
        if (pvalues_data(cluster_id,current_factor) < 0.065)
            
            curret_label= current_factor_string ;
%             if GlobalFactorsLabellingEnable==0
%                 fprintf(outfile_id_mp,'%d\t%s\n',cluster_id,curret_label);
%             else
                fprintf(outfile_id_mp,'%d\t%s\t%s\n',GlobalClustersLabels{cluster_id},curret_label);
%             end
        end
    end
    
    fclose(outfile_id_mp);
    
    
end

%% 2019-07-01 Aurora. Add PL for post-hoc analysis
% Open the correct file and save its contents in a cell array,
% whose rows will correspond to the number of clusters.
fid = fopen(filename, 'r');
i = 1;
tline = fgetl(fid);
A{i} = tline;
while ischar(tline)
    i = i+1;
    tline = fgetl(fid);
    A{i} = tline;
end

fclose(fid);

% Compute PL

% Find the previously initialised columns for the PL values
idx = find(contains(table_head,'PL'));

% Convert the obtained cell array into an array of doubles to
% compute the PLs
PLvalue = [];
sA = [];

for col = 2:length(A)-1
    row = strrep(A{1, col}, ',', '.');
    row = strsplit(row, '\t');
    PLvalue = [PLvalue; ...
        cellfun(@str2num, row(:,1:end), 'UniformOutput', false)];
%     if GlobalFactorsLabellingEnable
        sA = [sA; ...
            cellfun(@string,  row(:,1:end), 'UniformOutput', false)];
%     end
end

PLvalue = cell2mat(PLvalue);

if GlobalFactorsLabellingEnable
    PLvalue = [PLvalue(:,1) zeros(size(PLvalue, 1), 2) PLvalue(:,2:end)];
else
    PLvalue = [PLvalue(:,1) zeros(size(PLvalue, 1), 1) PLvalue(:,2:end)];
end

% Init head labels for PLs, PL values vectors, column index
PLs = [];
PLv = [];
iPL = 1;

for f = 1:SelectedNumOfFactors
    % the PL columns are preceded by the N and Pvalue columns,
    % thus the subtracting by two is justified.
    maxlev = MaxNumOfLevelsXfactor(SelectedFactorsArray(f));
    starting_idx = idx(iPL) - 2 - maxlev;
    PLs = [PLs sum(PLvalue(:, starting_idx:starting_idx + ...
        maxlev-1))/sum(PLvalue(:, idx(iPL)-2))];
    iPL = iPL + maxlev;
end

% change table head with the previously obtained labels
for ith = 1:length(idx)
    table_head{1, idx(ith)} = ['PL=' num2str(PLs(ith))];
end

iPL = 1;

for f = 1:SelectedNumOfFactors
    % the PL columns are preceded by the N and Pvalue columns,
    % thus the subtracting by two is justified.
    maxlev = MaxNumOfLevelsXfactor(SelectedFactorsArray(f));
    starting_idx = idx(iPL) - 2 - maxlev;
    
    for i = starting_idx:starting_idx + maxlev - 1
        PLv = [PLv PLvalue(:, i)./PLvalue(:, idx(iPL)-2)];
    end
    
    iPL = iPL + maxlev;
end

% change table head into the file cell array
% table_head = string(table_head);
% table_head = strjoin(table_head, '\t');
% A{1} = table_head;
str = '';
for i = 1:length(table_head)-1
    str = [str   sprintf('%s\t%s\t', table_head{i})];
end

A{1} = [str sprintf('%s', table_head{end})];

% change PL values in the converted matrix
for i = 1:length(idx)
    PLvalue(:, idx(i)) = PLv(:, i);
end

% create the correct format for cell array writing
tmpsPLvalue = string(PLvalue);

tmpsPLvalue(:, 2) = sA(:, 2);

if GlobalFactorsLabellingEnable
    tmpsPLvalue(:, 3) = sA(:, 3);
end

sPLvalue = {};

for i = 1:size(tmpsPLvalue, 1)
%     sPLvalue = [sPLvalue, {strjoin(tmpsPLvalue(i,:), '\t')}];
    sPLvalue = [sPLvalue, sprintf('%s\t', tmpsPLvalue(i, :))];
end


for i = 2:length(A)-1
    A{i} = sPLvalue{i-1};
end

% rewrite as the original file
fid = fopen(filename, 'w');
for i = 1:numel(A)
    if strcmpi(class(A{i+1}), 'double') && A{i+1} == -1
        fprintf(fid,'%s', A{i});
        break
    else
        fprintf(fid,'%s\n', A{i});
    end
end

fclose(fid);
