# Supplementary material for: Clustering the Brain With “CluB”: A New Toolbox for Quantitative Meta-Analysis of Neuroimaging Data
Source: Front Neurosci. 2019 Oct 22;13:1037. doi: 10.3389/fnins.2019.01037 (PMC6817507; doi:10.3389/fnins.2019.01037)
Supplement: Supplementary file 10 [file Data_Sheet_10.ZIP › CluB/composition_analysis/dnhyper.m]

function dnhyper=dnhyper(x,ncp)
m=sum(x(:,1));
n=sum(x(:,2));
k=sum(x(1,:));
lo=max(0,k-n);
hi=min(k,m);
support=lo:hi;
logdc=log(hygepdf(support,m+n,k,m));
c=logdc+support*log(ncp);
c=exp(c-max(c));
dnhyper=c/sum(c); 
end
