# Supplementary material for: Clustering the Brain With “CluB”: A New Toolbox for Quantitative Meta-Analysis of Neuroimaging Data
Source: Front Neurosci. 2019 Oct 22;13:1037. doi: 10.3389/fnins.2019.01037 (PMC6817507; doi:10.3389/fnins.2019.01037)
Supplement: Supplementary file 10 [file Data_Sheet_10.ZIP › CluB/composition_analysis/custom_ManHaenORtest.m]

function [MH, P, OR1, OR2] = custom_ManHaenORtest(X, t, alpha)
%CUSTOM_MANHAENORTEST Customisation of the ManHaenORtest. Refer to
% 
%    Trujillo-Ortiz, A., R. Hernandez-Walls, A. Castro-Perez, L. Rodriguez-Cardozo, 
%    N.A. Ramos-Delgado and R. Garcia-Sanchez. (2004). ManHaenORtest:Mantel-Haenszel's
%    Odds Ratio Test. A MATLAB file. [WWW document]. URL http://www.mathworks.com/
%    matlabcentral/fileexchange/loadFile.do?objectId=6200

if nargin < 3
   alpha = 0.05;  
elseif (length(alpha) > 1)
   error('Requires a scalar alpha value.');
elseif ((alpha <= 0) || (alpha >= 1))
   error('Requires 0 < alpha < 1.');
end

if nargin < 2 
    t = 2;  
end

if t ~= 1 && t ~= 2
    error('The test is a one-tail or two-tail test. Values allowed: 1 and 2');
end

[xr, xc] = size(X);

if xc ~= 4
    error('Matrix must have four columns. The a,b,c,d entry for each stratum.');
end

r1s = X(:,1) + X(:,2);  %vector of marginal total rows - 1
r2s = X(:,3) + X(:,4);  %vector of marginal total rows - 2
c1s = X(:,1) + X(:,3);  %vector of marginal total columns - 1
c2s = X(:,2) + X(:,4);  %vector of marginal total columns - 2
ns = X(:,1) + X(:,2) + X(:,3) + X(:,4);   %vector of total of tables 2x2
Eo = (r1s.*c1s)./ns;  %vector of null means
Vo = (r1s.*c1s.*r2s.*c2s)./((ns.^2).*(ns-1));  %vector of null variances
MH = (sum(X(:,1))-sum(Eo))/sqrt(sum(Vo));  %Mantel-Haenszel statistic

if t == 1
    P = 1 - normcdf(abs(MH));  %approximate normal distribution for an one-sided test
else 
    MH = MH^2;
    P = 1 - chi2cdf(MH^2,1);  %approximate Chi-square distribution for a two-sided test
end

OR1 = (X(1,1)*X(1,4))/(X(1,2)*X(1,3));
OR2 = (X(2,1)*X(2,4))/(X(2,2)*X(2,3));

pa = X(:,1)./r1s*100;  %percentage of success of sample - 1
pc = X(:,3)./r2s*100;  %percentage of success of sample - 2

S = zeros(xr, 1);
S(:, 1) = 1:xr;

disp(' ')
disp('Table of the percentage of success of samples')
disp('on each stratum.')
fprintf('----------------------------------------------\n');
disp('                              Sample  '); 
fprintf('               -------------------------------\n');
disp('  Stratum             1                  2'); 
fprintf('----------------------------------------------\n');
fprintf('%7.i       %12.3f       %12.3f\n',[S,pa,pc].');
fprintf('----------------------------------------------\n');
disp(' ')
disp('Table for the Mantel-Haenszel''s odds ratio test.')
fprintf('------------------------------------------------\n');
disp('  MH statistic     Number of strata       P  '); 
fprintf('------------------------------------------------\n');
fprintf(' %10.4f       %10.i       %10.4f\n',[MH,xr,P].');
fprintf('------------------------------------------------\n');

if t == 1
    disp('For a selected one-saided test.')
    fprintf('With a given significance of: %.3f\n', alpha);
    if MH < 0.0
        disp('If P-value >= alpha, the alternatives H1: i_p_1 < i_p_2')
        disp('result not significatives. Otherwise, they result significatives.')
    elseif MH > 0.0
        disp('If P-value >= alpha, the alternatives H1: i_p_1 > i_p_2')
        disp('result not significatives. Otherwise, they result significatives.')
    end
else 
    disp('For a selected two-saided test.')
    fprintf('With a given significance of: %.3f\n', alpha);
    disp('If P-value >= alpha, the alternatives H1: i_p_1 ne i_p_2')
    disp('result not significatives. Otherwise, they result significatives.')
end
disp(' ')

end
