# Supplementary material for: Clustering the Brain With “CluB”: A New Toolbox for Quantitative Meta-Analysis of Neuroimaging Data
Source: Front Neurosci. 2019 Oct 22;13:1037. doi: 10.3389/fnins.2019.01037 (PMC6817507; doi:10.3389/fnins.2019.01037)
Supplement: Supplementary file 10 [file Data_Sheet_10.ZIP › CluB/composition_analysis/fischer_launcher.asv]

  function fischer_launcher(input_file_name,SelectedFactorsArray)      
        opengl hardware;
        
%         peak_number_idx=1;
%         x_peak_idx=2;
%         y_peak_idx=3;
%         z_peak_idx=4;
        cluster_id_idx=5;
        first_factor_idx=6;
        % load input data
        peaks_cluster_factors_data=load(input_file_name);
        
        % 
        
        
        [NumOfPeaks,NumOfFactors] =size(peaks_cluster_factors_data);
        NumOfFactors=NumOfFactors-cluster_id_idx;
        
        MaxNumOfLevelsXfactor=max(peaks_cluster_factors_data(:,first_factor_idx:(cluster_id_idx+NumOfFactors)));
        % controllo dei livelli max =2
        % messaggio di uscita
        
        MaxNumOfClusters=max(peaks_cluster_factors_data(:,cluster_id_idx));
        
        FactorsLevelsData=peaks_cluster_factors_data(:,first_factor_idx:(cluster_id_idx+NumOfFactors));
        
        if MaxNumOfLevelsXfactor(SelectedFactorsArray(1)) ~=2 || MaxNumOfLevelsXfactor(SelectedFactorsArray(2)) ~=2
        
            % --- gui message ---
            handle_msg=msggui;
            handle_structure=guidata(handle_msg);
            set(handle_structure.pushbutton1,'enable','on');
            set(handle_structure.text1,'String','Error: the number of levels within each factor must be 2');
            drawnow;

            error_code=2;
        else
            % effettua il test fischer se il numero di livelli e fattori
            % sono corretti
            
            outfile_id=fopen(strrep(input_file_name,'.cca','-fischer.xls'),'a');
            fprintf(outfile_id,'\n#cluster id\tOR\tsigma2\tZ\tPvalue\t');
            
            all_table= crosstab( FactorsLevelsData(:,SelectedFactorsArray(1)),FactorsLevelsData(:,SelectedFactorsArray(2)));
            
            clusters_table=ones(2,2,MaxNumOfClusters)*0.0001;%risolve il problema degli zeri
            
            all_OR=(all_table(1,1)*all_table(2,2))/(all_table(2,1)*all_table(1,2));            
            clusters_OR=zeros(MaxNumOfClusters,1);
            
            all_sigma2=(1/all_table(1,1)+1/all_table(1,2)+1/all_table(2,1)+1/all_table(2,2));
            clusters_sigma2=zeros(MaxNumOfClusters,1);
            
            clusters_z=zeros(MaxNumOfClusters,1);
            
            clusters_p_value_pippo=zeros(MaxNumOfClusters,1);
            
            fprintf(outfile_id,'OR_0:%s\tSigma2_0:%s\n',strrep(num2str(all_OR,'%3.5f'),'.',','),strrep(num2str(all_sigma2,'%3.5f'),'.',','));
            
            for i=1:MaxNumOfClusters
                cluster_data_index=find(peaks_cluster_factors_data(:,cluster_id_idx)==i);
                x1=peaks_cluster_factors_data(cluster_data_index,4+SelectedFactorsArray(1));
                x2=peaks_cluster_factors_data(cluster_data_index,4+SelectedFactorsArray(2));
                temp_crosstab=crosstab(x1,x2);
                [crosstab_rows,crosstab_cols]=size(temp_crosstab);
                if crosstab_rows==2 && crosstab_cols==2
                    % se � quadrato allora
                    clusters_table(:,:,i)=temp_crosstab;
                elseif crosstab_rows==1 && crosstab_cols==2

                    clusters_table(1,:,i)=temp_crosstab;
                elseif crosstab_rows==2 && crosstab_cols==1

                    clusters_table(:,1,i)=temp_crosstab;
                elseif crosstab_rows==1 && crosstab_cols==1

                    clusters_table(1,1,i)=temp_crosstab;    
                end


                
                clusters_OR(i)=(clusters_table(1,1,i)*clusters_table(2,2,i))/(clusters_table(2,1,i)*clusters_table(1,2,i));
                
                clusters_sigma2(i)=(1/clusters_table(1,1,i)+1/clusters_table(1,2,i)+1/clusters_table(2,1,i)+1/clusters_table(2,2,i));
                
                clusters_z(i)=(log(clusters_OR(i))-log(all_OR))/sqrt(all_sigma2+clusters_sigma2(i));
                
                
                clusters_p_value(i)=(1-cdf('Normal',abs(clusters_z(i)),0,1))*2;
                
                
                %fprintf(outfile_id,'\n#cluster id\tOR\tsigma2\tZ\tPvalue\t');
                fprintf(outfile_id,'%d\t%s\t%s\t%s\t%s\n',i,strrep(num2str(clusters_OR(i),'%3.5f'),'.',','),strrep(num2str(clusters_sigma2(i),'%3.5f'),'.',','),strrep(num2str(clusters_z(i),'%3.5f'),'.',','),strrep(num2str(clusters_p_value(i),'%3.5f'),'.',','));
                % creare gli stogrammi a barre 4 barre su clusters_table
                % con ordine (1,1)(1,2)(2,1)(2,2)
                 figure_handler=figure(1);%'HandleVisibility','off');
          
                 %x=[clusters_table(1,1) clusters_table(1,2) clusters_table(2,1) clusters_table(2,2)]
                 names =[['F' num2str(SelectedFactorsArray(1)) 'L1'], ['F' num2str(SelectedFactorsArray(1)) 'L2'],['F' num2str(SelectedFactorsArray(2)) 'L1'], ['F' num2str(SelectedFactorsArray(2)) 'L2']];
%                 set(gca,'ylim',max(clusters_table(:,:,i))+1);
                bar_h=bar(clusters_table(:,:,i), 'grouped');
                title(['CrossTab Values of Cluster ID ' num2str(i)]);
%                set(bar_h,'xlim',max(clusters_table(:,:,i))+1);
                axis(axis + [0 0 0 0.1*max(max(clusters_table(:,:,i))) ]);
                 xlabel(['Factor' num2str(SelectedFactorsArray(1)) 'L1-Factor' num2str(SelectedFactorsArray(1)) 'L2           Factor' num2str(SelectedFactorsArray(2)) 'L1-Factor' num2str(SelectedFactorsArray(2)) 'L2'],'HorizontalAlignment','center')
                 
                 output_file_name=strrep(input_file_name,'.cca',['-figCL' num2str(i) '.fig']);
                 saveas(figure_handler,output_file_name, 'fig')
                 close(figure_handler);
%                 
            end
            
            fclose(outfile_id);
            
            
    end
        
