# Supplementary material for: Clustering the Brain With “CluB”: A New Toolbox for Quantitative Meta-Analysis of Neuroimaging Data
Source: Front Neurosci. 2019 Oct 22;13:1037. doi: 10.3389/fnins.2019.01037 (PMC6817507; doi:10.3389/fnins.2019.01037)
Supplement: Supplementary file 10 [file Data_Sheet_10.ZIP › CluB/composition_analysis/ExactMultinomialTest_no_arrotond.m]

function [pvalue] = ExactMultinomialTest(obs, p0,n,k)
numConfig=nchoosek(n+k-1,k-1);
pOss= mnpdf(obs,p0);
config=findVectors(n,k);
configProb=mnpdf(config, p0);
pvalue=0;
%roundpOss=round(pOss,4);
%roundconfigProb=round(configProb,4);
for i=1:numConfig 
    if configProb(i,:) <= pOss
        pvalue=pvalue+configProb(i,:);
    end;
end;    
end

%N.B. se non arrotondo matlab considera 26 probabilit� minori di pOss 
% e 10 maggiori
%length(configProb(configProb <= pOss));
%length(configProb(configProb > pOss));
%N.B. se invece arrotondo matlab considera (correttamente) 30 probabilit�
%minori di pOss  e 6 maggiori
%length(roundconfigProb(roundconfigProb <= roundpOss));
%length(roundconfigProb(roundconfigProb > roundpOss));


%la funzione round di Matlab R2012a non ha il parametro che permette di
%scegliere il numero di decimali
