# Supplementary material for: Clustering the Brain With “CluB”: A New Toolbox for Quantitative Meta-Analysis of Neuroimaging Data
Source: Front Neurosci. 2019 Oct 22;13:1037. doi: 10.3389/fnins.2019.01037 (PMC6817507; doi:10.3389/fnins.2019.01037)
Supplement: Supplementary file 10 [file Data_Sheet_10.ZIP › CluB/composition_analysis/custom_crosstab.m]

function cross = custom_crosstab(x1, x2)
%CUSTOM_CROSSTAB Summary of this function goes here
%   Detailed explanation goes here

cross = zeros(2,2);

if numel(x1) == numel(x2)
    for i=1:numel(x1)
        if x1(i,1) == 1
            if x2(i,1) == 1
                cross(1,1) = cross(1,1) + 1;
            else
                cross(1,2) = cross(1,2) + 1;
            end
        else
            if x2(i,1) == 1
                cross(2,1) = cross(2,1) + 1;
            else
                cross(2,2) = cross(2,2) + 1;
            end
        end
    end
end


end
