# Supplementary material for: Clustering the Brain With “CluB”: A New Toolbox for Quantitative Meta-Analysis of Neuroimaging Data
Source: Front Neurosci. 2019 Oct 22;13:1037. doi: 10.3389/fnins.2019.01037 (PMC6817507; doi:10.3389/fnins.2019.01037)
Supplement: Supplementary file 10 [file Data_Sheet_10.ZIP › CluB/composition_analysis/binomial_laucher.asv]

function binomial_laucher(input_file_name,SelectedFactorsArray, SelectedLevelsArray,test_type)
        outfile_id=fopen(strrep(input_file_name,'.cca','-binomial.xls'),'w');

        peak_number_idx=1;
        x_peak_idx=2;
        y_peak_idx=3;
        x_peak_idx=3;
        cluster_id_idx=5;
        first_factor_idx=6;
        % load input data
        peaks_cluster_factors_data=load(input_file_name);
        
        [NumOfPeaks,NumOfFactors] =size(pecks_cluster_factors_data);
        NumOfFactors=NumOfFactors-cluser_id_idx;
        
        MaxNumOfLevelsXfactor=max(peaks_cluster_factors_data(:,first_factor_idx:(cluser_id_idx+NumOfFactors)));
        % controllo dei livelli max =2
        % messaggio di uscita
        
        MaxNumOfClusters=max(peaks_cluster_factors_data(:,cluser_id_idx));
        
        FactorsLevelsData=peaks_cluster_factors_data(:,first_factor_idx:(cluser_id_idx+NumOfFactors));
        
        
        PriorLikelihood=zeros(max(MaxNumOfLevelsXfactor),NumOfFactors);
    
        for f=1:NumOfFactors
            for current_level=1:MaxNumOfLevelsXfactor(f)
                PriorLikelihood(current_level,f)=sum(FactorsLevelsData(:,f)==current_level)/NumOfPeaks;
            end
        end
        
        SelectedNumOfFactors=length(SelectedFactorsArray);
        % binomial test 
        for curret_cluster_id=1:MaxNumOfClusters
            for current_factor=1:SelectedNumOfFactors
                    current_level=SelectedLevelsArray(current_factor);
                    n=sum(peaks_cluster_factors_data(:,cluster_id_idx)==curret_cluster_id);
                    x=sum((FactorsLevelsData(:,current_factor)==current_level)&& (peaks_cluster_factors_data(:,cluster_id_idx)==curret_cluster_id)) ;
                    pvalue=testbinom(x,n,PriorLikelihood(current_level_idx,current_factor_idx),test_type) ;
                    fprintf(outfile_id,'%d\t%d\t%d\t%d\t%d\t%s',curret_cluster_id,current_factor_idx, current_level_idx,x,n,strrep(num2str(pvalue,'%3.5f'),'.',','));
                 %end for levels
        
            end % end for factors
        end %end for clusters
        fclose(outfile_id);
        
end
