# Supplementary material for: Clustering the Brain With “CluB”: A New Toolbox for Quantitative Meta-Analysis of Neuroimaging Data
Source: Front Neurosci. 2019 Oct 22;13:1037. doi: 10.3389/fnins.2019.01037 (PMC6817507; doi:10.3389/fnins.2019.01037)
Supplement: Supplementary file 10 [file Data_Sheet_10.ZIP › CluB/composition_analysis/binomial_launcher.m]

function [ error_code pvalues_data ]= binomial_launcher(input_file_name,SelectedFactorsArray, SelectedLevelsArray,test_type,GlobalPriorLikelihoodStandard)
        
global GlobalDefaultFactorsLabelsCell GlobalDefaultLevelsLabelsCell GlobalMaxFactorsLabels GlobalFactorsLabellingEnable GlobalClustersLabels
%         save('debug_vars2.mat', 'input_file_name', 'SelectedFactorsArray', 'SelectedLevelsArray', 'test_type', 'GlobalPriorLikelihoodStandard'); % DEBUG
        error_code=0;
%         peak_number_idx=1;
%         x_peak_idx=2;
%         y_peak_idx=3;
%         z_peak_idx=4;
        cluster_id_idx=5;
        first_factor_idx=6;
        % load input data
        peaks_cluster_factors_data=load(input_file_name);
        

        [NumOfPeaks,NumOfFactors] =size(peaks_cluster_factors_data);
        NumOfFactors=NumOfFactors-cluster_id_idx;
        SelectedNumOfFactors=length(SelectedFactorsArray);
        
        
        if max(SelectedFactorsArray)>NumOfFactors
            
                    % --- gui message ---
            handle_msg=msggui;
            handle_structure=guidata(handle_msg);
            set(handle_structure.pushbutton1,'enable','on');
            set(handle_structure.pushbutton1,'enable','on');
            set(handle_structure.text1,'String','Error: one or more selected factors are not included in the input file');
            drawnow;
            uiwait(handle_msg);
            error_code=1;
            pvalues_data=[];
            
            
            return;
        end
        
        for factor_idx=1:SelectedNumOfFactors
            if max(peaks_cluster_factors_data(:,cluster_id_idx+SelectedFactorsArray(factor_idx))>2)
                % --- gui message ---
                handle_msg=msggui;
                handle_structure=guidata(handle_msg);
                set(handle_structure.pushbutton1,'enable','on');
                set(handle_structure.text1,'String','Error: the maximum number of levels within each factor must be 2');
                drawnow;
                uiwait(handle_msg);
                error_code=1;
                
                
%                 return;
            end
        end
        
        
%         dt = datestr(datetime('now'));
%         dt = strrep(dt, ' ', '_');
%         dt = strrep(dt, ':', '-');
        
        % l'output � generato in funzione del numero di FATTORI considerati      
        % 2019-06-30 Aurora. In questo punto metterei due opzioni: se le
        % variabili GlobalDefaultLevelsLabelsCell, GlobalDefaultFactorsLabelsCell
        % sono popolate, allora il file viene nominato con le etichette
        % assegnate, altrimenti manteniamo gli indici per fattori e livelli
        if ~isempty(GlobalDefaultFactorsLabelsCell)
            % uso SelectedFactorsArray come array di indici per selezionare
            % le etichette corrette
            sfa = GlobalDefaultFactorsLabelsCell(SelectedFactorsArray); % 2019-07-04 Aurora.
            if length(sfa) > 1
                str = '';
                for i = 1:2:length(sfa)-1
                    str = [str sfa{i} '_' sfa{i+1}];
                end
                sfa = str;
            else
                sfa = sfa{1};
            end
        else
            % parte originale
            sfa = num2str(SelectedFactorsArray);
            sfa = strrep(sfa, ' ', '_');
        end
        
        if ~isempty(GlobalDefaultLevelsLabelsCell)
            sla = GlobalDefaultLevelsLabelsCell(SelectedFactorsArray, SelectedLevelsArray);
            if length(sla) > 1
                str = '';
                for i = 1:2:length(sla)-1
                    str = [str sla{i} '_' sla{i+1}];
                end
                sla = str;
            else
                sla = sla{1};
            end
        else
            % parte originale
            sla = num2str(SelectedLevelsArray);
            sla = strrep(sla, ' ', '_');
        end
        
%         sfa = num2str(SelectedFactorsArray);
%         sfa = strrep(sfa, ' ', '_');
%         sla = num2str(SelectedLevelsArray);
%         sla = strrep(sla, ' ', '_');
        
%         filenamestring = strcat('-Binomial-Factors_', sfa, ...
%             '-Levels_', sla, '_', dt, '.xls');

        % 2019-06-30 Aurora. Se GlobalPriorLikelihoodStandard == 0 allora
        % viene applicata la PL, altrimenti no.
        plstr = 'noPL';
        
        if GlobalPriorLikelihoodStandard == 0
            plstr = 'PL';
        end

        filenamestring = strcat('-Binomial-Factors_', sfa, ...
            '-Levels_', sla, '-', plstr ,'.xls'); 
        pathfile = strrep(input_file_name, '.cca', filenamestring);
        
        if exist(pathfile, 'file') == 2
           delete(pathfile) 
        end
        
        outfile_id = fopen(pathfile, 'w');
        
%         if GlobalFactorsLabellingEnable==0
%             fprintf(outfile_id,'#ClusterID');
%         else
%             % mantenere solo questa istruzione
%             fprintf(outfile_id,'#ClusterID\tAnatomical Label');
%         end
        
        fprintf(outfile_id,'#ClusterID\tAnatomical Label');
        
        for f=1:SelectedNumOfFactors
            fprintf(outfile_id,'\tFactor\tLevel\tX\tN\tPvalue\tPriorLikelihood');
        end
        
        fprintf(outfile_id,'\tTestType:%s\n',test_type);
        
        
        
        
        
        MaxNumOfLevelsXfactor=max(peaks_cluster_factors_data(:,first_factor_idx:(cluster_id_idx+NumOfFactors)));
        % controllo dei livelli max =2
        % messaggio di uscita
        
        MaxNumOfClusters=max(peaks_cluster_factors_data(:,cluster_id_idx));
        
        FactorsLevelsData=peaks_cluster_factors_data(:,first_factor_idx:(cluster_id_idx+NumOfFactors));
        
        
        Proportions_array=zeros(max(MaxNumOfLevelsXfactor),NumOfFactors);
    
        for f=1:NumOfFactors
            for current_level=1:MaxNumOfLevelsXfactor(f)
                if GlobalPriorLikelihoodStandard
                    Proportions_array(current_level,f)=0.5;
                else
                    Proportions_array(current_level,f)=sum(FactorsLevelsData(:,f)==current_level)/NumOfPeaks;
                end
                    
                
            end
        end
        

        pvalues_data=zeros(MaxNumOfClusters,NumOfFactors); % la matrice si riempie solo sulle colonne associate ai fattori scelti
        % binomial test 
        for current_cluster_id=1:MaxNumOfClusters
            
            
%             if GlobalFactorsLabellingEnable==0
%                 fprintf(outfile_id,'%d',current_cluster_id);
%             else
                fprintf(outfile_id,'%d\t%s',current_cluster_id,char(GlobalClustersLabels{current_cluster_id}));
%             end
            
            
            
            for current_factor_idx=1:SelectedNumOfFactors
                
                
                    current_factor=SelectedFactorsArray(current_factor_idx);
                    current_level=SelectedLevelsArray(current_factor_idx);
                    
                    n=sum(peaks_cluster_factors_data(:,cluster_id_idx)==current_cluster_id);
                    x=sum( and ((FactorsLevelsData(:,current_factor)==current_level),(peaks_cluster_factors_data(:,cluster_id_idx)==current_cluster_id)) );
                    % modificata 
                    pvalues_data(current_cluster_id,current_factor)=testbinom(x,n,Proportions_array(current_level,current_factor),test_type) ;
                    %gestione uscita a seconda dell'inserimento della
                    %matrice di labelling
                    if GlobalFactorsLabellingEnable==0
%                         fprintf(outfile_id,'\t%d\t%d\t%d\t%d\t%s\t%s',current_factor, current_level,x,n,strrep(num2str(pvalues_data(current_cluster_id,current_factor_idx),'%3.5f'),'.',','),strrep(num2str(Proportions_array(current_level,current_factor),'%3.5f'),'.',','));
                        fprintf(outfile_id,'\t%d\t%d\t%d\t%d\t%s\t%s',current_factor, current_level,x,n,strrep(num2str(pvalues_data(current_cluster_id, current_factor),'%3.5f'),'.',','),strrep(num2str(Proportions_array(current_level,current_factor),'%3.5f'),'.',','));
                    else
%                         fprintf(outfile_id,'\t%s\t%s\t%d\t%d\t%s\t%s',char(GlobalDefaultFactorsLabelsCell(current_factor)),char(GlobalDefaultLevelsLabelsCell(current_factor,current_level)),x,n,strrep(num2str(pvalues_data(current_cluster_id,current_factor_idx),'%3.5f'),'.',','),strrep(num2str(Proportions_array(current_level,current_factor),'%3.5f'),'.',','));
                        fprintf(outfile_id,'\t%s\t%s\t%d\t%d\t%s\t%s',char(GlobalDefaultFactorsLabelsCell(current_factor)),char(GlobalDefaultLevelsLabelsCell(current_factor,current_level)),x,n,strrep(num2str(pvalues_data(current_cluster_id,current_factor),'%3.5f'),'.',','),strrep(num2str(Proportions_array(current_level,current_factor),'%3.5f'),'.',','));
                    end
                        
   
                 
            end % end for factors
            fprintf(outfile_id,'\n');
            
        end %end for clusters
        fclose(outfile_id);
            
        % output for map categories
%         for factor_idx=1:SelectedNumOfFactors
%             current_factor=SelectedFactorsArray(factor_idx);
%             current_factor_string=num2str(current_factor);
%             outfile_id_mp=fopen(strrep(input_file_name,'.cca',['-BinMapCats-F' current_factor_string '.tsv']) ,'a');
%             fprintf(outfile_id_mp,'\n#ClusterID\tLabel:\n');
%             
%             for row =1:NumOfPeaks
%                 % il pvalues_data � puntato da (cluster_id,factor_idx)
%                 curret_label=['F' current_factor_string 'L' num2str(1+(pvalues_data(peaks_cluster_factors_data(row,cluster_id_idx),current_factor)>0.05)) ];
%                 fprintf(outfile_id_mp,'%d\t%s\n',peaks_cluster_factors_data(row,cluster_id_idx),curret_label);
%             end
%             
%             fclose(outfile_id_mp);

    % output for map categories
    
    for factor_idx=1:SelectedNumOfFactors
        current_factor=SelectedFactorsArray(factor_idx);
        if GlobalFactorsLabellingEnable==0
            current_factor_string=['F' num2str(current_factor)];
        else
            current_factor_string=char(GlobalDefaultFactorsLabelsCell(current_factor));
        end
           
        filenamestring = strcat('-BinomialMapCats-Factors_', sfa, ...
            '-Levels_', sla, '-', plstr);
        
        if strcmpi(class(filenamestring), 'string')
            filenamestring = char(filenamestring);
        end
        
%         outfile_id_mp=fopen(strrep(input_file_name,'.cca',[filenamestring current_factor_string '.tsv']) ,'w');
        outfile_id_mp=fopen(strrep(input_file_name,'.cca',[filenamestring '.tsv']) ,'w');
        fprintf(outfile_id_mp,'\n#ClusterID\tLabel:\n');
        
        for cluster_id=1:MaxNumOfClusters
            
            
            % il pvalues_data � puntato da (cluster_id,factor_idx)
            % 2019-06-29 Aurora: � qui il punto per le CCA map, p < 0.065?
            % if (pvalues_data(cluster_id,current_factor)<0.05)
            if (pvalues_data(cluster_id,current_factor) < 0.065)
                
                curret_label= current_factor_string ;
                fprintf(outfile_id_mp,'%d\t%s\n',cluster_id,curret_label);
            end
        end
        
        fclose(outfile_id_mp);
        
        
        
        
    end
    
    

        
        
end
