# Supplementary material for: Clustering the Brain With “CluB”: A New Toolbox for Quantitative Meta-Analysis of Neuroimaging Data
Source: Front Neurosci. 2019 Oct 22;13:1037. doi: 10.3389/fnins.2019.01037 (PMC6817507; doi:10.3389/fnins.2019.01037)
Supplement: Supplementary file 10 [file Data_Sheet_10.ZIP › CluB/tools/mni2tal_matrix.m]

function M2T = mni2tal_matrix()

 % mni2tal_matrix - Talairach to MNI coordinates (best guess)
 %
 % MNI2TALAIRACH = mni2tal_matrix
 %
 % MNI2TALAIRACH is a struct containing rotation matrices
 % used by mni2tal and tal2mni
 %
 % See also, MNI2TAL, TAL2MNI &
 % http://www.mrc-cbu.cam.ac.uk/Imaging/Common/mnispace.shtml
 %
 
 % $Revision: 1.2 $ $Date: 2004/11/17 21:04:32 $
 
 % Licence:  GNU GPL, no express or implied warranties
 % Matthew Brett 2/2/01, matthew.brett@mrc-cbu.cam.ac.uk
 % modified 02/2003, Darren.Weber_at_radiology.ucsf.edu
 %                   - removed dependence on spm_matrix by
 %                     creating this function, thereby
 %                     abstracting the important matrix
 %                     transforms (easier to change if needed).
 %
 %%%%%%%%%%%%%%%%%%%%%%%%%%%%%%%%%%%%%%%%%%%%%%%%%%%%%%%%%%%%%%%%%%%%%
 
 
 % See notes below for explanations...
 
 
 % rotn  = spm_matrix([0 0 0 0.05]); % similar to Rx(eye(3),-0.05), DLW
 M2T.rotn  = [      1         0         0         0;
                    0    0.9988    0.0500         0;
                    0   -0.0500    0.9988         0;
                    0         0         0    1.0000 ];
 
 
 % upz   = spm_matrix([0 0 0 0 0 0 0.99 0.97 0.92]);
 M2T.upZ   = [ 0.9900         0         0         0;
                    0    0.9700         0         0;
                    0         0    0.9200         0;
                    0         0         0    1.0000 ];
 
 
 % downz = spm_matrix([0 0 0 0 0 0 0.99 0.97 0.84]);
 M2T.downZ = [ 0.9900         0         0         0;
                    0    0.9700         0         0;
                    0         0    0.8400         0;
                    0         0         0    1.0000 ];
 
 % from original mni2tal...
 %upT   = spm_matrix([0 0 0 0.05 0 0 0.99 0.97 0.92]);
 %downT = spm_matrix([0 0 0 0.05 0 0 0.99 0.97 0.84]);
 
                
 
 return
 
 
 % from http://www.mrc-cbu.cam.ac.uk/Imaging/mnispace.html
 %
 % Approach 2: a non-linear transform of MNI to Talairach
 %
 % An alternative is to use some sort of transformation that
 % may differ for different brain areas. One method might be
 % to do an automated non-linear match of the MNI to the
 % Talairach brain. For example, you could apply an SPM or
 % AIR warping algorithm. However, there are two problems
 % here. First, as we stated above, we do not have an MRI
 % image of the brain in the Talairach atlas, which was a
 % post-mortem specimen. Second, the automated non-linear
 % transforms produce quite complex equations relating the
 % two sets of coordinates.
 %
 % An alternative is to apply something like the transform
 % that Talairach and Tournoux designed; here different
 % linear transforms are applied to different brain regions.
 % This is the approach I describe below.
 %
 % To get a good match for both the temporal lobes and the
 % top of the brain, I used different zooms, in the Z (down/up)
 % direction, for the brain above the level of the AC/PC line,
 % and the brain below. The algorithm was:
 %
 % I assumed that the AC was in the correct position in the MNI
 % brain, and therefore that no translations were necessary;
 % Assumed that the MNI brain was in the correct orientation in
 % terms of rotation around the Y axis (roll) and the Z axis (yaw);
 % Using the SPM99b display tool, I compared the MNI brain to the
 % images in the Talairach atlas;
 %
 % Compared to the atlas, the MNI brain seemed tipped backwards,
 % so that the cerebellar / cerebral cortex line in the sagittal
 % view, at the AC, was too low. Similarly, the bottom of the
 % anterior part of the corpus collosum seemed too high. I
 % therefore applied a small (0.05 radian) pitch correction to
 % the MNI brain;
 %
 % Matching the top of the MNI brain to the top of the brain in
 % the atlas, required a zoom of 0.92 in Z. Similarly a Y zoom
 % of 0.97 was required as a best compromise in matching the front
 % and back of the MNI brain to the atlas. The left / right match
 % required a 0.99 zoom in X;
 %
 % The transform above provided a good match for the brain superior
 % to the AC/PC line, but a poor match below, with the temporal lobes
 % extending further downwards in the MNI brain than in the atlas. I
 % therefore derived a transform for the brain below the AC/PC line,
 % that was the same as the transform above, except with a Z zoom of
 % 0.84;
 %
 % This algorithm gave me the following transformations:
 %
 % Above the AC (Z >= 0):
 %
 % X'= 0.9900X
 %
 % Y'=  0.9688Y +0.0460Z
 %
 % Z'= -0.0485Y +0.9189Z
 %
 %
 % Below the AC (Z < 0):
 %
 % X'= 0.9900X
 %
 % Y'=  0.9688Y +0.0420Z
 %
 % Z'= -0.0485Y +0.8390Z
 %
 %
 % The matlab function mni2tal.m implements these transforms.
 % It returns estimated Talairach coordinates, from the
 % transformations above, for given points in the MNI brain.
 % To use it, save as mni2tal.m somewhere on your matlab path.
 %
 % So, taking our example point in the MNI brain, X = 10mm, Y = 12mm, Z = 14mm:
 %
 % With the mni2tal.m function above on your path, you could
 % type the following at the matlab prompt:
 %
 %
 % mni2tal([10 12 14])
 %
 % Which would give the following output (see above):
 %
 %
 % ans =
 %
 %     9.9000   12.2692   12.2821
 %
 %
 % which is, again, an estimate of the equivalent X, Y and Z
 % coordinates in the Talairach brain.
 %
 % The inverse function, tal2mni.m, gives MNI coordinates for
 % given Talairach coordinates, using the same algorithm.
 %
 % We could of course do a more complex transform to attempt
 % to make a closer match between the two brains. The approach
 % above is only intended to be preliminary. It does have the
 % advantage that it is very simple, and therefore the distortions
 % involved are easy to visualise, and unlikely to have dramatic
 % unexpected effects.
 %
 % Incidentally, if you use the above transform, and you want to
 % cite it, I suggest that you cite this web address. The transform
 % is also mentioned briefly in the following papers: Duncan, J.,
 % Seitz, R.J., Kolodny, J., Bor, D., Herzog, H., Ahmed, A., Newell, F.N.,
 % Emslie, H. "A neural basis for General Intelligence", Science (21 July
 % 2000), 289 (5478), 457-460; Calder, A.J., Lawrence, A.D. and
 % Young,A.W. "Neuropsychology of Fear and Loathing" Nature Reviews
 % Neuroscience (2001), Vol.2 No.5 352-363
 %
