# Supplementary material for: Clustering the Brain With “CluB”: A New Toolbox for Quantitative Meta-Analysis of Neuroimaging Data
Source: Front Neurosci. 2019 Oct 22;13:1037. doi: 10.3389/fnins.2019.01037 (PMC6817507; doi:10.3389/fnins.2019.01037)
Supplement: Supplementary file 10 [file Data_Sheet_10.ZIP › CluB/club.m]

% launch_clustering.m
%
% To be added:
% A check box if segregation is active or not
% Erros in reading files (error_code should be global)
% Merge of clustering with and without segregation
% K means to be checked
%
% Parameters for reagion clustering:
%     method = 'ward';
%     distance = 'euclidean';
%     cut_threshold = 7.5;
%

close all; clear all; clc;
warning('off','all')

% paths update
addpath('guis');
addpath('labelling');
addpath('clustering');
addpath('tools');
addpath('composition_analysis');
addpath('AnatomicalSegregation');
% setting parameters
%datafile = 'input-effetti-semplici.txt'
%method = 'ward'
%distance = 'euclidean'
%cut_threshold = 5
%kmeans = 0

global datafile method distance cut_threshold kmeans ...
    GlobalGeneralizedLinearModelEnabled GlobalFisherExactTestEnabled ...
    GlobalAnalysisType NumOfFactors NumOfLevelsPerFactor FactorsLevelsData ...
    GlobalFactors GlobalBinomialTestEnabled GlobalLevels4Binomial GlobalBinomialTestType ...
    GlobalPriorLikelihoodStandard GlobalVisualThreshold ...
    GlobalDatafilePath GlobalDatafileName GlobalExit ...
    GlobalMultinomialTestEnabled GlobalMultinomialTestType GlobalPriorLikelihoodUniform GlobalPriorLikelihoodOR ...
    GlobalSegregation GlobalRegions DireSegregation  ...
    GlobalCompositionDatafilePath GlobalPvaluesClusteringMapsEnable...
    GlobalMapClusteringPvaluesFilename GlobalMaxFactorsLabels ...
    GlobalDefaultFactorsLabelsCell GlobalDefaultLevelsLabelsCell GlobalFactorsLabellingEnable ...
    GlobalClustersLabels ...
    GlobalMHTestEnabled GlobalFactorToStratify GlobalDendrogramImage% AURORA


GlobalSegregation = false;

% maximum table row number for the labels
GlobalMaxFactorsLabels = 40;
GlobalFactorsLabellingEnable=0;

GlobalRegions = '';
GlobalExit=0;
DireSegregation='';

while GlobalExit==0
    
    %----------- GUI:  INPUT DATA ---------
    main_handle=gui;
    uiwait(main_handle);
    drawnow;
    %----------------- END GUI -------------
    
    % exit condition
    if GlobalExit==1
        break
    end
    
    % --- gui message ---
    handle_msg=msggui;
    handle_structure=guidata(handle_msg);
    set(handle_structure.pushbutton1,'enable','off');
    set(handle_structure.text1,'String','Processing data, please wait..');
    drawnow;
    
    if GlobalAnalysisType==1
        
        %% cluster analysis
        
        % calling main function
        if (GlobalSegregation == false)
            disp('GlobalSegregation == false')
            [final_clustering, final_T, final_bcv, preT, preclust, error_code] = ...
                new_linkage(datafile, method, distance, cut_threshold, kmeans);
            temp_peaks = load(datafile);
        else
            factors = [];
            data_temp = [];
            
            data = load(datafile);
            dime = size(data);
            % Memorizes the 3 factors in the Input_documentation.txt file
            % in the original order
            FactorsLevelsData = data(:,4:dime(2));
            
            % Save only data into data.tmp file
            % Coordinates from Input_documentation.txt
            data_temp(:,1:3) = data(:,1:3);
            FileOut = [GlobalDatafilePath 'data.tmp'];
            % Saves in a temporary file the coordinates
            save( FileOut,'data_temp','-ascii');
            
            steppedhc_grouping('data.tmp', GlobalRegions, 'grouping.xml');
            
            [error_code,final_clustering_CELL, final_T_CELL, ...
                peaks_coordinates,preT_CELL, preclust_CELL, ...
                num_of_groups ] = steppedhc_clustering('grouping.xml');
            
            current_cluster_id=0;
            current_peak_idx=0;
            final_clustering = [];
            final_T = [];
            preclust =[];
            cluster_to_group_array=[];
            
            for current_group_id=1:num_of_groups
                [delta_cluster_id, ~]=size(final_clustering_CELL{current_group_id});
                
                for kk=1:delta_cluster_id
                    current_cluster_id=current_cluster_id+1;
                    final_clustering(current_cluster_id,:) = ...
                        final_clustering_CELL{current_group_id}(kk,:);
                    preclust(current_cluster_id,:) = ...
                        preclust_CELL{current_group_id}(kk,:);
                    cluster_to_group_array(current_cluster_id) = current_group_id;
                end
                
                [delta_peaks_idx, ~]=size(final_T_CELL{current_group_id});
                for kk=1:delta_peaks_idx
                    current_peak_idx=current_peak_idx+1;
                    final_T(current_peak_idx) = ...
                        current_cluster_id-delta_cluster_id+final_T_CELL{current_group_id}(kk);
                    preT(current_peak_idx) = ...
                        current_cluster_id-delta_cluster_id+preT_CELL{current_group_id}(kk);
                end
                
            end
            
            % Get current region
            % Clustering of some of the data
            
            % Pairs the original data with the clustered ones
            temp_peaks = zeros(size(peaks_coordinates, 1), 3 + NumOfFactors);
            temp_peaks(:, 1:3) = peaks_coordinates;
            is_equal = false;
            for i=1:size(peaks_coordinates, 1)
                for j=1:size(data, 1)
                    if peaks_coordinates(i, 1) == data(j, 1) ...
                            && peaks_coordinates(i, 2) == data(j, 2) ...
                            && peaks_coordinates(i, 3) == data(j, 3)
                        for ij=1:NumOfFactors
                            temp_peaks(i, 3+ij) = data(j, 3+ij);
                        end
                    end
                end
            end
        end;
        
        
        % if no errors start clustering
        
        if error_code == 0
            
            % saving outputs
            temp_output_filename = ...
                GlobalDatafileName(1:strfind(GlobalDatafileName,'.')-1);
            if ~strcmp(computer,'PCWIN') && ~strcmp(computer,'PCWIN64')
                output_dir = [GlobalDatafilePath '/' ...
                    temp_output_filename '-output-dir/'];
                datadir='labelling/';
                
            else
                output_dir = [GlobalDatafilePath '\' ...
                    temp_output_filename '-output-dir\'];
                datadir='labelling\';
            end
            
            mkdir(output_dir);
            
            %             dt = datestr(datetime('now'));
            %             dt = strrep(dt, ' ', '_');
            %             dt = strrep(dt, ':', '-');
            
            filename1 = [output_dir temp_output_filename ...
                '-Clustering-Map'];
            filename1_out = [output_dir temp_output_filename ...
                '-Clusters-LBL.tsv'];
            filename2 =[output_dir temp_output_filename ...
                '-IDs.tsv'];
            filename3 =[output_dir temp_output_filename ...
                '.tsv'];
            filename4 =[output_dir temp_output_filename ...
                '-IDs.tsv'];
            
            num_of_clusters=size(final_clustering, 1);
            num_of_peaks=length(final_T);
            clusters_ID_array=1:num_of_clusters;
            
            f = fopen(filename1, 'w');
            for i=1:num_of_clusters
                fprintf(f, '%d\t%d\t%d\t%3.4f\t%3.4f\t%3.4f\t%d\n', ...
                    round(final_clustering(i,1)), ...
                    round(final_clustering(i,2)), ...
                    round(final_clustering(i,3)), ...
                    final_clustering(i,4),final_clustering(i,5), ...
                    final_clustering(i,6),round(final_clustering(i,7)));
            end
            fclose(f);
            
            % The program actually compute only the case kmeans == 0
            if kmeans == 0
                %                 dt = datestr(datetime('now'));
                %                 dt = strrep(dt, ' ', '_');
                %                 dt = strrep(dt, ':', '-');
                
                mapping_output_file_name = [output_dir ...
                    temp_output_filename '-ClustersMapping.xls'];
                idclustering_output_file_name = [output_dir ...
                    temp_output_filename '-PeaksClustering.xls'];
                composition_analysis_output_file_name = [output_dir ...
                    temp_output_filename '-PeaksCompAnalysis.cca'];
                
                num_of_clusters=size(preclust,1);
                num_of_peaks=length(preT);
                clusters_ID_array=1:num_of_clusters;
                
                % MapCluster
                MapClusters(filename1,filename1_out,[output_dir ...
                    temp_output_filename ''], datadir, ...
                    GlobalVisualThreshold)
                [~,~,~,~,ClusterLabels] = textread(filename1_out, ...
                    '%s\t%s\t%s\t%s\t%s\n');
                
                f = fopen(mapping_output_file_name, 'w');
                
                if (GlobalSegregation == false)
                    fprintf(f,'ClusterID\tCentroid Label\tX_Mean\tY_Mean\tZ_Mean\tX_SD\tY_SD\tZ_SD\tK\n');
                else
                    fprintf(f,'GroupID\tClusterID\tCentroid Label\tX_Mean\tY_Mean\tZ_Mean\tX_SD\tY_SD\tZ_SD\tK\n');
                end
                
                for i=1:num_of_clusters
                    
                    if (GlobalSegregation == false)
                        fprintf(f, '%d\t%s\t%d\t%d\t%d\t%s\t%s\t%s\t%d\n', ...
                            clusters_ID_array(i), char(ClusterLabels{i}), ...
                            round(preclust(i,1)), round(preclust(i,2)), ...
                            round(preclust(i,3)), ...
                            strrep(num2str(final_clustering(i,4)),'.',','), ...
                            strrep(num2str(final_clustering(i,5)),'.',','), ...
                            strrep(num2str(final_clustering(i,6)),'.',','), ...
                            final_clustering(i,7));
                    else
                        fprintf(f, '%d\t%d\t%s\t%d\t%d\t%d\t%s\t%s\t%s\t%d\n', ...
                            cluster_to_group_array(clusters_ID_array(i)), ...
                            clusters_ID_array(i), char(ClusterLabels{i}), ...
                            round(preclust(i,1)), round(preclust(i,2)), ...
                            round(preclust(i,3)), ...
                            strrep(num2str(final_clustering(i,4)),'.',','), ...
                            strrep(num2str(final_clustering(i,5)),'.',','), ...
                            strrep(num2str(final_clustering(i,6)),'.',','), ...
                            final_clustering(i,7));
                    end
                end
                fclose(f);
                
                f = fopen(idclustering_output_file_name, 'w');
                peaks_coordinates = temp_peaks;
                
                if (GlobalSegregation == false)
                    fprintf(f,'PeakCounter\tX_Peak\tY_Peak\tZ_Peak\tClusterID\tCentroid Label\tX_Mean\tY_Mean\tZ_Mean\tX_SD\tY_SD\tZ_SD\tK');
                else
                    fprintf(f,'PeakCounter\tX_Peak\tY_Peak\tZ_Peak\tGroupID\tClusterID\tCentroid Label\tX_Mean\tY_Mean\tZ_Mean\tX_SD\tY_SD\tZ_SD\tK');
                end
                
                for i=1:NumOfFactors
                    fprintf(f,'\tFactor %d',i);
                end
                
                fprintf(f,'\n');
                
                for i=1:length(preT)
                    if (GlobalSegregation == false)
                        fprintf(f,'%d\t%d\t%d\t%d\t%d\t%s\t%d\t%d\t%d\t%s\t%s\t%s\t%d', ...
                            i,peaks_coordinates(i,1),peaks_coordinates(i,2), ...
                            peaks_coordinates(i,3),preT(i),char(ClusterLabels{preT(i)}), ...
                            round(final_clustering(preT(i),1)), ...
                            round(final_clustering(preT(i),2)), ...
                            round(final_clustering(preT(i),3)), ...
                            strrep(num2str(final_clustering(preT(i),4)),'.',','), ...
                            strrep(num2str(final_clustering(preT(i),5)),'.',','), ...
                            strrep(num2str(final_clustering(preT(i),6)),'.',','), ...
                            final_clustering(preT(i),7));
                    else
                        fprintf(f,'%d\t%d\t%d\t%d\t%d\t%d\t%s\t%d\t%d\t%d\t%s\t%s\t%s\t%d', ...
                            i,peaks_coordinates(i,1),peaks_coordinates(i,2), ...
                            peaks_coordinates(i,3),cluster_to_group_array(preT(i)), ...
                            preT(i),char(ClusterLabels{preT(i)}), ...
                            round(final_clustering(preT(i),1)), ...
                            round(final_clustering(preT(i),2)), ...
                            round(final_clustering(preT(i),3)), ...
                            strrep(num2str(final_clustering(preT(i),4)),'.',','), ...
                            strrep(num2str(final_clustering(preT(i),5)),'.',','), ...
                            strrep(num2str(final_clustering(preT(i),6)),'.',','), ...
                            final_clustering(preT(i),7));
                    end
                    
                    if (size(peaks_coordinates, 2) > 3)
                        for tt=4:3+NumOfFactors
                            fprintf(f,'\t%d',peaks_coordinates(i,tt));
                        end
                    end
                    fprintf(f,'\n');
                    
                end
                fclose(f);
                
                % output file CCA for composition analysis
                if NumOfFactors>0
                    f = fopen(composition_analysis_output_file_name, 'w');
                    for i=1:length(preT)
                        % 'PeakCounter\tX_Peak\tY_Peak\tZ_Peak\tClusterID\
                        fprintf(f,'%d\t%d\t%d\t%d\t%d',i,peaks_coordinates(i,1), ...
                            peaks_coordinates(i,2),peaks_coordinates(i,3),preT(i));
                        for factor_idx=1:NumOfFactors
                            fprintf(f,'\t%d',fix(FactorsLevelsData(i,factor_idx)));
                        end
                        fprintf(f,'\n');
                        
                    end
                    fclose(f);
                end
            end % kmeans == 0 end
            
            fclose('all');
            
        end % end for errors
        
        % ----- end of cluster analysis subroutines -----
        
        % % % % % % % % % % % % % % % % % % % % % % % % % % % % % % % % % % % % % % % % % % % % % % % % % % % % % % % % % %
        % % % % % % % % % % % % % % % % % % % % % % % % % % % % % % % % % % % % % % % % % % % % % % % % % % % % % % % % % %
        
    elseif GlobalAnalysisType==2 % conposition analysis
        
        %% ---- COMPOSITION ANALYSIS ----
        % datafile = nome del file di ingresso formato CCA
        mapcluster_filename=[ datafile(1:strfind(datafile,'-PeaksCompAnalysis')) 'Clustering-Map']
        GlobalMapClusteringPvaluesFilename=[ datafile(1:(strfind(datafile,'-PeaksCompAnalysis'))-1) ''];
        [datafile(1:strfind(datafile,'-PeaksCompAnalysis')) '-Clusters-LBL.tsv']
        [~,~,~,~,GlobalClustersLabels]=textread([datafile(1:strfind(datafile,'-PeaksCompAnalysis')) 'Clusters-LBL.tsv'],'%s\t%s\t%s\t%s\t%s\n');
        % saving outputs
        
        if ~strcmp(computer,'PCWIN') && ~strcmp(computer,'PCWIN64')
            datadir='labelling/';
        else
            datadir='labelling\';
        end
        
        % for file name
        sfa = num2str(GlobalFactors);
        sfa = strrep(sfa, ' ', '_');
        sla = num2str(GlobalLevels4Binomial);
        sla = strrep(sla, ' ', '_');
        
        if GlobalBinomialTestEnabled
            [error_code ,pvalues_array]=binomial_launcher(datafile,GlobalFactors, GlobalLevels4Binomial,GlobalBinomialTestType,GlobalPriorLikelihoodStandard);
        end
        
        if GlobalFisherExactTestEnabled
            sfa = strrep(sfa, ' ', 'x');
            [error_code ,pvalues_array]=fisher_launcher(datafile,GlobalFactors,GlobalPriorLikelihoodOR);
        end
        
        
        if GlobalMultinomialTestEnabled
            [error_code ,pvalues_array]=multinomial_launcher (datafile,GlobalFactors, GlobalMultinomialTestType,GlobalPriorLikelihoodUniform);
        end
        
        % AURORA
        if GlobalMHTestEnabled
            [error_code, pvalues_array] = mantel_haenszel_launcher(datafile, ...
                GlobalFactors, GlobalFactorToStratify);
        end
        
        % 2019-06-30 Aurora. Added MHTest
        num_of_tests4mapping=GlobalBinomialTestEnabled+GlobalMultinomialTestEnabled+GlobalFisherExactTestEnabled+GlobalMHTestEnabled;
        if (GlobalPvaluesClusteringMapsEnable==1) && (num_of_tests4mapping==1)
            
            if GlobalBinomialTestEnabled || GlobalMultinomialTestEnabled
                num_of_factors=length(GlobalFactors);
                
                for i=1:num_of_factors
                    
                    filenamestring = '';
                    tmp_name = GlobalMapClusteringPvaluesFilename;
%                     sfa = num2str(GlobalFactors(i));
%                     sfa1 = num2str(i);
                    % 2019-07-05 Aurora.
                    if isempty(GlobalDefaultFactorsLabelsCell)
                        strF = num2str(GlobalFactors(i));
                    else
                        strF = char(GlobalDefaultFactorsLabelsCell(GlobalFactors(i)));
                    end

                    if GlobalBinomialTestEnabled == 1
                        if isempty(GlobalDefaultLevelsLabelsCell)
                            strL = num2str(GlobalLevels4Binomial(1));
                        else
                            strL = char(GlobalDefaultLevelsLabelsCell(GlobalFactors(i), GlobalLevels4Binomial(1)));
                        end
                        filenamestring = strcat('-Binomial-Factor_', strF, '-Level_', strL);  
                    end
                    if GlobalMultinomialTestEnabled == 1
%                         filenamestring = strcat('-Multinomial-Factor_', sfa,'_num_', sfa1);
                        filenamestring = strcat('-Multinomial-Factor_', strF);
                    end
                    
                    mapname = [GlobalMapClusteringPvaluesFilename filenamestring];
                    
                    MapClustersPvalues(mapcluster_filename, ...
                        [GlobalCompositionDatafilePath GlobalMapClusteringPvaluesFilename '-out.txt'], ...
                        mapname, datadir, GlobalVisualThreshold, pvalues_array(:,GlobalFactors(i)));
                    
                    GlobalMapClusteringPvaluesFilename = tmp_name;
                    
                end
                
            elseif GlobalFisherExactTestEnabled
                % 2019-07-05 Aurora.
                if isempty(GlobalDefaultFactorsLabelsCell)
                    strF1 = num2str(GlobalFactors(1));
                    strF2 = num2str(GlobalFactors(2));
                else
                    strF1 = char(GlobalDefaultFactorsLabelsCell(GlobalFactors(1)));
                    strF2 = char(GlobalDefaultFactorsLabelsCell(GlobalFactors(2)));
                end
                mapname = [GlobalMapClusteringPvaluesFilename '-Fisher_' strF1 'x' strF2];
                MapClustersPvalues(mapcluster_filename, ...
                    [GlobalCompositionDatafilePath GlobalMapClusteringPvaluesFilename '-out.txt'],  ...
                    mapname, datadir, GlobalVisualThreshold, pvalues_array);
            elseif GlobalMHTestEnabled
                % 2019-07-05 Aurora.
                if isempty(GlobalDefaultFactorsLabelsCell)
                    strF1 = num2str(GlobalFactors(1));
                    strF2 = num2str(GlobalFactors(2));
                    strF3 = num2str(GlobalFactors(3));
                else
                    strF1 = char(GlobalDefaultFactorsLabelsCell(GlobalFactors(1)));
                    strF2 = char(GlobalDefaultFactorsLabelsCell(GlobalFactors(2)));
                    strF3 = char(GlobalDefaultFactorsLabelsCell(GlobalFactors(3)));
                end
                mapname = [GlobalMapClusteringPvaluesFilename '-Mantel_Haenszel_' strF1 '_' strF2 '_' strF3];
                % 2019-06-30 Aurora. 
                MapClustersPvalues(mapcluster_filename, ...
                    [GlobalCompositionDatafilePath GlobalMapClusteringPvaluesFilename '-out.txt'],  ...
                    mapname, datadir, GlobalVisualThreshold, pvalues_array);
            end
            
            
        elseif (GlobalPvaluesClusteringMapsEnable==1) && (num_of_tests4mapping==1)
            % CCA map vuota
            % --- gui message ---
            handle_msg=msggui;
            handle_structure=guidata(handle_msg);
            set(handle_structure.pushbutton1,'enable','on');
            set(handle_structure.text1,'String','Error: the CCA mapping works with one composition analisys only');
            drawnow;
            uiwait(handle_msg);
            error_code=1;
            
        end
        
    end
    
    if error_code == 0
        % gui message
        set(handle_structure.pushbutton1,'enable','on');
        set(handle_structure.text1,'String','Process terminated, check output files in the datafile path');
        drawnow;
        uiwait(handle_msg);
    end
    
    % CLOSE GUI
    delete(main_handle);  % This closes the gui and reopens it - why?
    %     AURORA
    
end % exit condition
