# Supplementary material for: Clustering the Brain With “CluB”: A New Toolbox for Quantitative Meta-Analysis of Neuroimaging Data
Source: Front Neurosci. 2019 Oct 22;13:1037. doi: 10.3389/fnins.2019.01037 (PMC6817507; doi:10.3389/fnins.2019.01037)
Supplement: Supplementary file 10 [file Data_Sheet_10.ZIP › CluB/AnatomicalSegregation/data.tmp]

   0.0000000e+00  -5.7000000e+01   3.6000000e+01
   1.0000000e+00  -2.8000000e+01   4.1000000e+01
   1.0000000e+00  -4.3000000e+01   3.1000000e+01
  -1.0000000e+00  -7.0000000e+01  -2.3000000e+01
  -2.0000000e+00  -8.2000000e+01  -1.0000000e+01
   1.0000000e+00   2.9000000e+01  -1.3000000e+01
   0.0000000e+00   1.3000000e+01  -1.4000000e+01
   0.0000000e+00   4.7000000e+01   1.7000000e+01
   0.0000000e+00   4.9000000e+01  -2.6000000e+01
   0.0000000e+00  -2.5000000e+01  -2.5000000e+01
  -1.0000000e+00  -2.4000000e+01  -1.8000000e+01
   2.0000000e+00  -9.0000000e+01   2.6000000e+01
   0.0000000e+00   2.3000000e+01   4.9000000e+01
   1.0000000e+00  -5.5000000e+01  -2.5000000e+01
   1.0000000e+00  -8.6000000e+01  -4.1000000e+01
   1.0000000e+00   3.0000000e+00   5.3000000e+01
   1.0000000e+00   6.0000000e+00   6.1000000e+01
   0.0000000e+00  -3.0000000e+00   6.1000000e+01
   0.0000000e+00   2.1000000e+01   3.6000000e+01
   0.0000000e+00   6.0000000e+00   5.0000000e+01
   0.0000000e+00   6.0000000e+00   5.0000000e+01
   1.0000000e+00   1.4000000e+01   4.6000000e+01
   0.0000000e+00   1.1000000e+01   5.0000000e+01
   0.0000000e+00   4.0000000e+00   4.6000000e+01
   1.0000000e+00  -5.0000000e+00   4.2000000e+01
   0.0000000e+00  -1.2000000e+01   3.0000000e+01
