# Supplementary material for: Clustering the Brain With “CluB”: A New Toolbox for Quantitative Meta-Analysis of Neuroimaging Data
Source: Front Neurosci. 2019 Oct 22;13:1037. doi: 10.3389/fnins.2019.01037 (PMC6817507; doi:10.3389/fnins.2019.01037)
Supplement: Supplementary file 10 [file Data_Sheet_10.ZIP › CluB/AnatomicalSegregation/brain_data.m]

function braininfo = brain_data(template)
%
% BRAIN_DATA Loads a template and returns its informations
%
%   TEMPLATE: string containing the template name (brodmann or aal); when
%   given, its name is saved in a persistent variable and the function 
%   returns immediately with no return value; otherwise it returns the 
%   informations about the template.
%
%   BRAININFO: a three cells list, cell{1} contains the three dimensional
%   matrix with the template data; cell{2} contains the loaded template 
%   name; cell{3} contains the the offset origin within the data matrix
%
% This function is currently locked to the aal template, so just call it
% like this:
%            braininfo = brain_data()
%


persistent brainmap use_template;

if(nargin == 0 && isempty(use_template))
%     error('BRAINDATA:NoTemplateSet', ['Template non impostato.\n'...
%                                         'Invocare brain_data() secondo uno dei seguenti modi:\n'...
%                                         '  - brain_data(''brodmann'')\n'...
%                                         '  - brain_data(''aal'')\n']);

    brain_data('aal');
end

% It works only on aal template, so - if it was passed another template in
% input - only the aal template will be loaded
if(nargin == 1 && ~strcmp(template, use_template))
    use_template = lower(template);
%    warning('BRAINDATA:TemplateChange', 'Template impostato su "%s"', use_template);
    brainmap = [];
    brain_data('aal');
    
    return
end

% points offset for the map
origin = [90 126 72];

if(~isempty(brainmap))
    braininfo = {brainmap use_template origin};
    
    return
end

% Values matrix
brainmap_file = fopen([use_template '.img']);
brainmap_data = fread(brainmap_file);
fclose(brainmap_file);

brainmap = reshape(brainmap_data, 181, 217, 181);

braininfo = {brainmap use_template origin};

end
