# Supplementary material for: Clustering the Brain With “CluB”: A New Toolbox for Quantitative Meta-Analysis of Neuroimaging Data
Source: Front Neurosci. 2019 Oct 22;13:1037. doi: 10.3389/fnins.2019.01037 (PMC6817507; doi:10.3389/fnins.2019.01037)
Supplement: Supplementary file 10 [file Data_Sheet_10.ZIP › CluB/AnatomicalSegregation/brain_data_groups_xml.m]

function [groupslist, datagroupcorresp] = ... 
    brain_data_groups_xml(data, xmlfile, interactive)
%
% BRAIN_DATA_GROUPS_XML Groups the data following the groups specified in 
% the xml file provided
%
%   DATA: the points to be distributed to the groups
%
%   XMLFILE: the name of an XML file with the groups made up of regions, 
%   this file should be written with the groups editor
%
%   INTERACTIVE: toggles interactivity, when interactive=1 and the function
%   finds a point with no label, it prompts the user about how to handle it
%
%   GROUPSLIST: a two-column cell array, each row contains the list of 
%   codes corresponding to the regions in a group (as described by the
%   XML document) and the matrix with the points belonging to that group
%
%   DATAGROUPCORRESP: an array associating each datapoint with the group is 
%   has been put into
%

% Navigate the xml and for each <group>
% Create a group in the code containing the regions
% specified in each <region> child of <group>

% These groups are based on AAL. Set that template
brain_data('aal');

% INTERACTIVE is optional, so if it's not specified, assign it a value of 0
if(nargin == 2)
    interactive = 0;
end

% Read the xmlfile
document = xmlread(xmlfile);

% Get the root element
rootnode = document.getDocumentElement();

% Get all the groups in the document (will return an array)
groups = rootnode.getElementsByTagName('group');

% If there's at least one group
if(groups.getLength())    
    % Cell array in which the first element is the list of codes
    % corresponding to the regions in the group as specified in
    % the xml, the second element is a matrix with the points
    % that fall in one of those regions
    groupslist = cell(groups.getLength(), 2);

    % Cell array with the name and id of each group
    % used when asking what to do with datapoints 
    % outside any specified group
    groups_names_and_ids = cell(groups.getLength(), 2);
    
    % For each group in the xml
    for i = 0 : groups.getLength() - 1
        group_node = groups.item(i);
        
        % Get its name and set its id
        groups_names_and_ids{i + 1, 1} = char(group_node.getAttribute('name'));
        groups_names_and_ids{i + 1, 2} = i + 1;
        
        % Get all the regions specified
        regions = group_node.getElementsByTagName('region');

        % Make place for the codes
        groupslist{i + 1, 1} = zeros(1, regions.getLength());

        % For each region
        for j = 0 : regions.getLength() - 1
            % Get its name
            region_name = regions.item(j).getFirstChild().getData();
            % Convert the name to the AAL code
            codes = brain_aal_name_to_code(region_name); % this is a workaround for the duplicates in aal.txt
            % Save that code in the cell array
            groupslist{i + 1, 1}(j + 1) = codes(1);

        end
    end
else
    % If there's no group in the xml, then return an empty cell array
    groupslist = {};
end

% Array relating each datapoint to the group it belongs to
datagroupcorresp = zeros(size(data, 1)); 
% this array has a 1-to-1 correspondence with the datapoint matrix
% square matrix with data row size

if(not(size(groupslist) == 0))
    nogroup = [];
    moregroups = [];
    
    % String with the names and ids of all the groups available
    % needed when asking what to do with datapoints
    % that do not fall in any group
    groups_str = '';
    for j = 1 : size(groups_names_and_ids, 1)
        groups_str = [groups_str sprintf('%d: %s\n', ...
            groups_names_and_ids{j, 2}, groups_names_and_ids{j, 1})];
    end
                
    % For each point in the dataset
    for i = 1 : size(data, 1)
        in_a_group = false;
        in_a_group_idx = 0;
        in_more_groups = false;
        
        % Get the code of the AAL region the point falls in
        code = brain_areacode(data(i, :), 0);
        
        % Look in all the defined groups if the area code for the current
        % point is part of the list of codes of any group
        for j = 1 : size(groupslist, 1)
            % Look if the area code is in the list of codes of the
            % current group
            if(find(groupslist{j, 1} == code))
                % if so and if it was found in a previous group
                if(in_a_group == true)
                    % Then this point falls in more than one group
                    % (this should no longer happen since the
                    % groups editor doesn't allow for regions
                    % duplicated among several groups)
                    in_more_groups = true;
                    break;
                else
                    % Otherwise a group has been found for the point
                    in_a_group = true;
                    % Keep trace of the index of the group found
                    in_a_group_idx = j;
                end
            end
        end
        
        % If the point belongs to some group
        if(in_a_group == true)
            if(in_more_groups == true)
                % but belongs to more than one group
                % add it to a special array
                moregroups = [moregroups; data(i, :)];
            else
                % If it falls in exaclty one group
                % add the point to the matrix of that group (pointed by
                % the saved index)
                groupslist{in_a_group_idx, 2} = ...
                    [groupslist{in_a_group_idx, 2}; data(i, :)];
                % Save that datapoint i is in group j (by j = in_a_group_idx)
                datagroupcorresp(i) = in_a_group_idx;
            end
        else
            % The point doesn't belong to any group
            if(interactive)
                % Ask the user whether the datapoint has to be
                % manually put in a specific group
                if interactive~=2
                answer = input(sprintf(['The datapoint [%d %d %d] doesn''t belong to any group.\n'...
                                        '\nGroups available:\n%s'...
                                        'Specify the code of the group to which you want to add that datapoint '...
                                        '(ENTER to skip this, # to skip all): '], data(i, 1), data(i, 2), data(i, 3), groups_str), 's');
                
                if(isempty(answer))
                    % If only ENTER is pressed, treat the datapoint
                    % as if no question was asked
                    
                    % Put it in a special array
                    nogroup = [nogroup; data(i, :)];
                    % and mark the fact with a special value for the
                    % data-to-group correspondence array
                    datagroupcorresp(i) = -1;
                else
                    if(strcmp(answer, '#'))
                        interactive = 0;
                    else
                        datagroupcorresp(i) = eval(answer);
                    end
                end
                
                %% if interactive == 2
                else
                    % this case is not correctly developed
                    if data(i, 1)>=0
                        datagroupcorresp(i) = 4; % inserire l'ultimo gruppo=autoremaining regeions right 
                    else
                        datagroupcorresp(i) = 3; % inserire il penultimo gruppo=autoremaining regeions left
                    end
                end
            else
                % Same behaviour as if no interactivity
                % was selected at all
                nogroup = [nogroup; data(i, :)];
                datagroupcorresp(i) = -1;
            end
        end
    end
end

end
