# Supplementary material for: Clustering the Brain With “CluB”: A New Toolbox for Quantitative Meta-Analysis of Neuroimaging Data
Source: Front Neurosci. 2019 Oct 22;13:1037. doi: 10.3389/fnins.2019.01037 (PMC6817507; doi:10.3389/fnins.2019.01037)
Supplement: Supplementary file 10 [file Data_Sheet_10.ZIP › CluB/AnatomicalSegregation/steppedhc_grouping.m]

function steppedhc_grouping(dataset, groupsxml, groupingxml)
%
% STEPPEDHC_GROUPING Divides the datapoints in the dataset among the 
% several groups defined in the groups XML document (written by the editor)
%
%   DATASET: the filename of the dataset with the datapoint to process
%
%   GROUPSXML: the filename of the XML document with the groups of regions,
%   prepared with the graphical editor
% 
%   GROUPINGXML: the filename of the XML document where the groupings will 
%   be saved; it will contain a copy of the dataset where to each datapoint
%   has been assigned a group id; datapoints with no label have id=-1
%
%   Dependencies:
%              - brain_data_groups_xml.m
%              - brain_data.m
%              - brain_aal_name_to_code.m
%              - aal.hdr
%              - aal.img
%              - brain_areacode.m
%

% Load the data directory chosen in the GUI
global GlobalDatafilePath;
global DireSegregation;
datadir = GlobalDatafilePath;
regiondir = DireSegregation;

% Use the data directory
dataset     = [datadir dataset];
groupsxml   = [regiondir groupsxml];
groupingxml = [regiondir groupingxml];

% Data is ready, proceed
if(ischar(dataset))
    dataset = load(dataset);
end

[~, datagroupcorresp] = brain_data_groups_xml(dataset, groupsxml, 0);

% Prepare the xml document with the grouping
groups_xmlfile = xmlread(groupsxml);
rootnode = groups_xmlfile.getDocumentElement();
groups_in_xml = rootnode.getElementsByTagName('group');
% groups names
names = {};

for i = 0 : groups_in_xml.getLength() - 1
    names = [names; char(groups_in_xml.item(i).getAttribute('name'))];
end

% This root tag is the same as the xml groups document
document = com.mathworks.xml.XMLUtils.createDocument('grouping'); 
rootnode = document.getDocumentElement();

% Write the groups names
groupsnames_node = document.createElement('names');

name_node = document.createElement('name');
name_text = document.createTextNode('none');
    
name_node.appendChild(name_text);
name_node.setAttribute('groupid', '-1');
    
groupsnames_node.appendChild(name_node);
    
for i = 1 : size(names, 1)
    name_node = document.createElement('name');
    name_text = document.createTextNode(names(i)); % names(i) = label
    
    name_node.appendChild(name_text);
    name_node.setAttribute('groupid', sprintf('%d', i));
    
    groupsnames_node.appendChild(name_node);
end

rootnode.appendChild(groupsnames_node);

peaks_node = document.createElement('peaks');

for i = 1 : size(dataset, 1)
    peak_node = document.createElement('peak');
    
    coords_node = document.createElement('coords');
%     coords_str = sprintf('%d %d %d', dataset(i, 1), dataset(i, 2), dataset(i, 3));
    coords_str = num2str([dataset(i,1) dataset(i,2) dataset(i,3)]); % 2019-07-03 Aurora. 
    coords_text = document.createTextNode(coords_str);
    coords_node.appendChild(coords_text);
    
    groupid_node = document.createElement('groupid');
    groupid_str = sprintf('%d', datagroupcorresp(i));
    groupid_text = document.createTextNode(groupid_str);
    groupid_node.appendChild(groupid_text);

    peak_node.appendChild(coords_node);
    peak_node.appendChild(groupid_node);
    
    peaks_node.appendChild(peak_node);
end

rootnode.appendChild(peaks_node);

% Write the grouping and save the xml to file
xmlwrite(groupingxml, document);
fprintf('XML with the grouping written to %s\n', groupingxml);

end
