# Supplementary material for: Clustering the Brain With “CluB”: A New Toolbox for Quantitative Meta-Analysis of Neuroimaging Data
Source: Front Neurosci. 2019 Oct 22;13:1037. doi: 10.3389/fnins.2019.01037 (PMC6817507; doi:10.3389/fnins.2019.01037)
Supplement: Supplementary file 10 [file Data_Sheet_10.ZIP › CluB/AnatomicalSegregation/brain_areacode.m]

function [code, hemisphere] = brain_areacode(point, lookaround)
%
% BRAIN_AREACODE Provides the code and hemisphere of a point in the brain
%
%   POINT: the point (expresses as [x y z]) of which to obtain the code and
%   hemisphere informations
%
%   LOOKAROUND: optional, if lookaround=1 the closest area within a fixed
%   radius is searched and returned for the points with no label
%
%   CODE: code for the coordinated passed in input
% 
%   HEMISPHERE: hemisphere for the input point
% 

global brainmap; % brainmap could be shared with look_around()

% Checks if there is a second argument. If there is not, it sets the
% lookaround parameter to the default value.
if(nargin == 1)
    lookaround = 0;
end

% Load brainmap
brainmap = brain_data();

% It could be a float
rounded_point = round(point); 

% Adds offset for matrix access
rounded_point = rounded_point + brainmap{3};

% Reads area code from codes matrix
code = brainmap{1}(rounded_point(1), rounded_point(2), rounded_point(3));

% When lookaround ~= 0, if the point is not found in any area then the
% procedure searches in a neighbourhood of 7mm 
if(~code && lookaround)
%     code = look_around(rounded_point, 7);
end

% Hemisphere
if(~code)
    hemisphere = 'undefined';
else
    switch(brainmap{2})
%         case 'brodmann' 
%             if(rounded_point(1) < brainmap{3}(1))
%                 hemisphere = 'left';
%             else
%                 hemisphere = 'right';
%             end
        case 'aal'
            if(code > 108)
                hemisphere = 'middle';
            elseif(mod(code, 2)) 
                hemisphere = 'left';
            else
                hemisphere = 'right';
            end
        otherwise
            error('Template %s non supportato', brainmap{2});
    end

end

end


% function code = look_around(point, radius)
% % Realizza la ricerca dell'area piu' vicina per quei punti che cadono fuori
% % dalle regioni etichettate
% 
% global brainmap;
% 
% % Matrice di codici area e relativa distanza dal punto
% areandist = [];
% 
% for i = -radius : radius
%     for j = -radius : radius
%         for k = -radius : radius
% 
%             try
%                 areacode = brainmap{1}(point(1) + i, point(2) + j, point(3) + k);
%             catch
%                 % Lettura della matrice fuori dagli indici, proseguire con
%                 % la prossima iterazione
%                 continue
%             end
%             
%             % Trovata un'area vicina, aggiunge il codice dell'area e la
%             % distanza dal punto alla matrice
%             if(areacode)
%                 dist = norm([i j k]);
%                 areandist = [areandist; areacode, dist];
%             end
%             
%         end
%     end
% end
% 
% if(size(areandist, 1))
%     % Se e' stata trovata almeno un'area
%     
%     % Calcola la distanza minima tra quelle trovate
%     mindist = min(areandist(:, 2));
%     
%     % Cerca il codice d'area che corrisponde alla distanza minima
%     idx = find(areandist(:, 2) == mindist);
%     code = areandist(idx(1), 1);
% else
%     code = 0;
% end
% 
% end
