# Supplementary material for: Clustering the Brain With “CluB”: A New Toolbox for Quantitative Meta-Analysis of Neuroimaging Data
Source: Front Neurosci. 2019 Oct 22;13:1037. doi: 10.3389/fnins.2019.01037 (PMC6817507; doi:10.3389/fnins.2019.01037)
Supplement: Supplementary file 10 [file Data_Sheet_10.ZIP › CluB/AnatomicalSegregation/groups_editor4.m]

function groups_editor4(directory)
%
% GROUPS_EDITOR4 The groups editor; offers a Graphical User Interface to 
% easily divide the brain regions in several distinct groups; it is based 
% on the AAL template
%
% groups_editor4()
%
% Dependencies:
%              - aal.txt
%

global GlobalGroupsLabelsCell

%  Initialization tasks
regions = load_regions(); % The list of AAL areas names

groupslist = {}; % list of group names
regionspergroup = {}; % list of regions within each group
availableregions = {}; % the initial available regions, all

regionsgroups = []; % each row corresponds to the relative group in groupslist
                    % each column saved the regions selected in the list for that group
                    
groupslist_index = 0; % tells the group selected in the groups listbox
                       % and is used as reference in regionsgroups

figh = figure('MenuBar', 'none', 'Name', 'Brain regions group editor', ...
           'NumberTitle', 'off', 'Position', [200 250 635 477], ...
           'Color', get(0, 'defaultuicontrolbackgroundcolor'));

%  Construct the components

%----- Data directory controls -----%

datadirlblh = uicontrol(figh, 'Style', 'text', 'String', 'Data directory:', ...
                        'HorizontalAlignment', 'left', 'Position', [19 410 75 16]);
                    
datadiredith = uicontrol(figh, 'Style', 'edit', 'String', '', ...
                        'Min', 0, 'Max', 1, 'Position', [92 408 79 20]);
                    
set (datadiredith,'String',directory);

%----- Groups management controls -----%

managegroupspanelh = uipanel(figh, 'Title', 'Manage groups', ...
                               'Units', 'pixels', 'Position', [10 57 171 322]);
                           
newgroupnamelblh = uicontrol(figh, 'Style', 'text', 'String', 'Enter group name:', ...
                        'HorizontalAlignment', 'left', 'Position', [19 339 90 16]);
                    
newgroupnameedith = uicontrol(figh, 'Style', 'edit', 'String', '', ...
                        'Min', 0, 'Max', 1, 'Position', [109 337 63 20]);
                    
addgroupbuttonh = uicontrol(figh, 'Style', 'pushbutton', 'String', 'Add new group', ...
                        'Position', [20 307 150 20], 'CallBack', @addgroupbuttoncb);
                    
groupslisth = uicontrol(figh, 'Style', 'listbox', 'String', [], ...
                        'Min', 0, 'Max', 1, 'Value', [], ...
                        'Position', [20 97 150 200], 'CallBack', @groupslistcb);
                    
delgroupbuttonh = uicontrol(figh, 'Style', 'pushbutton', 'String', 'Delete selected group', ...
                        'Position', [20 67 150 20], 'CallBack', @delgroupbuttoncb);
                    
%----- Regions management controls -----%

availableregions = regions; 

manageregionspanelh = uipanel(figh, 'Title', 'Manage regions', ...
                               'Units', 'pixels', 'Position', [190 199 435 253]);
                           
regionsingrouplblh = uicontrol(figh, 'Style', 'text', 'String', 'Regions in the selected group', ...
                        'HorizontalAlignment', 'left', 'Position', [200 416 151 16]);
                    
regionsingrouplisth = uicontrol(figh, 'Style', 'listbox', 'String', {}, ...
                        'Min', 0, 'Max', 2, 'Value', [], ...
                        'Position', [199 217 151 191]);

addregionbuttonh = uicontrol(figh, 'Style', 'pushbutton', 'String', '< Add', ...
                        'Position', [363 327 65 30], 'CallBack', @addregionbuttoncb);
                    
removeregionbuttonh = uicontrol(figh, 'Style', 'pushbutton', 'String', 'Remove >', ...
                        'Position', [362 276 65 30], 'CallBack', @removeregionbuttoncb);

regionsavailablelblh = uicontrol(figh, 'Style', 'text', 'String', 'Available regions', ...
                        'HorizontalAlignment', 'left', 'Position', [447 420 151 14]);
                    
regionsavailablelisth = uicontrol(figh, 'Style', 'listbox', 'String', availableregions, ...
                        'Min', 0, 'Max', 2, 'Value', [], ...
                        'Position', [449 217 151 191]);

%----- File load / save controls -----%

savefilepanelh = uipanel(figh, 'Title', 'Load / Save file', ...
                               'Units', 'pixels', 'Position', [190 56 435 120]);
                           
savefilenamelblh = uicontrol(figh, 'Style', 'text', 'String', 'Enter filename:', ...
                        'HorizontalAlignment', 'left', 'Position', [277 133 101 16]);
                    
savefilenameedith = uicontrol(figh, 'Style', 'edit', 'String', '', ...
                        'Min', 0, 'Max', 1, ...
                        'Position', [384 138 150 20]);

loadfilebuttonh = uicontrol(figh, 'Style', 'pushbutton', 'String', 'Load', ...
                        'Position', [203 66 71 60], 'CallBack', @loadfilebuttoncb);
                    
remainingregionscheckh = uicontrol(figh, 'Style', 'checkbox', ...
                         'String', 'All the remaining regions in another group', ...
                         'Value', 1, 'Position', [286 84 236 23]);
                    
separatehemispherescheckh = uicontrol(figh, 'Style', 'checkbox', ...
                         'String', 'Keep the two hemispheres separated', ...
                         'Value', 1, 'Position', [326 65 208 24]);

savefilebuttonh = uicontrol(figh, 'Style', 'pushbutton', 'String', 'Save', ...
                        'Position', [540 66 71 60], 'CallBack', @savefilebuttoncb);
                    
%----- Gui Exit controls -----%

exitbuttonh = uicontrol(figh, 'Style', 'pushbutton', 'String', 'Exit editor', ...
                        'Position', [257 9 120 32], 'CallBack', @exitbuttoncb);
                    
%  Initialization tasks

%  Callbacks for MYGUI

%  Utility functions for MYGUI

%----- Groups management callbacks -----%

    function addgroupbuttoncb(handle, event)
        if(isempty(get(newgroupnameedith, 'String')))
            errordlg('You must specify a group name', 'Group name error', 'modal');
        else
            groupslist = [groupslist, get(newgroupnameedith, 'String')];
            %regionsgroups = [regionsgroups; zeros(1, size(regions, 1))];
            groupslist_index = size(groupslist, 2);
            regionspergroup{groupslist_index} = {};
            set(groupslisth, 'String', groupslist, 'Value', size(groupslist, 2));
            set(regionsingrouplisth, 'Value', [], 'String', regionspergroup{groupslist_index});
        end
    end

    function delgroupbuttoncb(handle, event)
        selected_idx = get(groupslisth, 'Value');
        groupslist(selected_idx) = [];
        % regionsgroups(selected_idx, :) = [];
        availableregions = [availableregions; regionspergroup{selected_idx}]
        regionspergroup(selected_idx) = [];
        
        set(groupslisth, 'Value', [], 'String', groupslist);
        set(regionsavailablelisth, 'Value', [], 'String', availableregions);        
        
        if(size(groupslist, 2))
            set(groupslisth, 'Value', 1);
            set(regionsingrouplisth, 'Value', [], 'String', regionspergroup{1});
        else
            set(regionsingrouplisth, 'Value', [], 'String', []);        
        end
        
        groupslist_index = get(groupslisth, 'Value');
    end

    function groupslistcb(handle, event)
        if(size(groupslist, 2))
            groupslist_index = get(groupslisth, 'Value');
            set(regionsingrouplisth, 'Value', [], 'String', regionspergroup{groupslist_index});
        end
    end

%----- Regions management callbacks -----%

    function regionslistcb(handle, event)
        if(not(regionslist_index == 0))
            current_selection = zeros(1, size(regions, 1));
            current_selection(get(handle, 'Value')) = 1;
            regionsgroups(regionslist_index, :) = current_selection;
        end
    end

    function addregionbuttoncb(handle, event)
        if(not(groupslist_index == 0))
            selectedfromavailable = get(regionsavailablelisth, 'Value')
            regionspergroup{groupslist_index} = [regionspergroup{groupslist_index}; availableregions(selectedfromavailable)];
            availableregions(selectedfromavailable) = []
            set(regionsingrouplisth, 'Value', [], 'String', regionspergroup{groupslist_index});
            set(regionsavailablelisth, 'Value', [], 'String', availableregions);
        else
            % Error message: you have to create a group
        end
    end

    function removeregionbuttoncb(handle, event)
        if(not(groupslist_index == 0))
            selectedfromregionsingroup = get(regionsingrouplisth, 'Value')
            availableregions = [availableregions; regionspergroup{groupslist_index}(selectedfromregionsingroup)]
            regionspergroup{groupslist_index}(selectedfromregionsingroup) = []
            set(regionsingrouplisth, 'Value', [], 'String', regionspergroup{groupslist_index});
            set(regionsavailablelisth, 'Value', [], 'String', availableregions);
        else
            % Error message: you have to create a group
        end
    end

%----- File load / save callbacks  -----%

    function loadfilebuttoncb(handle, event)
        
        global GlobalRegions;
        global DireSegregation;
        GlobalRegions = '';
       % GlobalDireSegegation = '';

        if(isempty(get(savefilenameedith, 'String')))
            errordlg('You need to specify a filename in order to load a groups file', ...
                     'Filename error', 'modal');
        else
            if(isempty(get(datadiredith, 'String')))
                errordlg('You need to specify a data directory before loading any file', ...
                     'Data directory name error', 'modal');
            else
                
             
                
                datadir = [ get(datadiredith, 'String')];
                
                if(~exist(datadir, 'dir'))
                    errordlg('The data directory you specified doesn''t exist', ...
                     'Data directory not found', 'modal');
                else
                    % check on the architecture for the right character 
                    % definition for saving data
                    if strcmp(computer,'PCWIN') || strcmp(computer,'PCWIN64')
                        enteredfilename = [datadir '\' get(savefilenameedith, 'String')]
                        
                    else
                         enteredfilename = [datadir '/' get(savefilenameedith, 'String')]
                    end
                
                    if(~exist(enteredfilename, 'file'))
                        errordlg('The file you specified doesn''t exist in the data directory', ...
                         'File not found', 'modal');
                    else
                        
                        GlobalRegions = get(savefilenameedith, 'String');
                        if strcmp(computer,'PCWIN') || strcmp(computer,'PCWIN64')
                            DireSegregation = [datadir '\'] ;
                        else
                            DireSegregation = [datadir '/'] ;
                        end
                        

                        availableregions = regions;
                        
                        document = xmlread(enteredfilename, 'String');
                
                        % keyboard;
                        
                        % Get the root node of the xml document
                        rootnode = document.getDocumentElement();

                        % Get all the groups specified in the document
                        groups = rootnode.getElementsByTagName('group');

                        % Make room for their names
                        groupslist = cell(1, groups.getLength());

                        % This will hold the list of regions for each group
                        regionspergroup = {};

                        % For each group
                        for i = 0 : groups.getLength() - 1
                            % Read its name and save it
                            groupslist(i + 1) = groups.item(i).getAttribute('name');

                            % Get all the regions in the group
                            regionsloaded = groups.item(i).getElementsByTagName('region');

                            % Add a new empty cell for the region names
                            regionspergroup{i + 1} = {};

                            for j = 0 : regionsloaded.getLength() - 1
                                % Save the name of each region in the just added cell
                                regionspergroup{i + 1} = [regionspergroup{i + 1}; char(regionsloaded.item(j).getFirstChild().getData())];
                            end

                            availableregions = setdiff(availableregions, regionspergroup{i + 1});
                        end

                        % Setting the just loaded values for groups and regions
                        % to the corresponding GUI controls
                        
    
                        if(size(groupslist, 2))
                            set(groupslisth, 'String', groupslist, 'Value', 1);
                        else
                            set(groupslisth, 'String', [], 'Value', 0);
                        end

                        if(size(regionspergroup, 1))
                            set(regionsingrouplisth, 'String', regionspergroup{1}, 'Value', []);
                        else
                            set(regionsingrouplisth, 'String', [], 'Value', []);
                        end

                        set(regionsavailablelisth, 'String', availableregions, 'Value', []);

                        % List of available regions

                        % Reset new group name textfield

                        set(newgroupnameedith, 'String', '');     
                    end                
                end
            end
        end
    end

    function savefilebuttoncb(handle, event)
   
        global GlobalRegions;
        global DireSegregation;
        GlobalRegions = '';
        GlobalDireSegegation = '';


        if(isempty(get(savefilenameedith, 'String')))
            errordlg('You need to specify a filename before saving the groups', ...
                     'Filename error', 'modal');
        else
            if(isempty(get(datadiredith, 'String')))
                errordlg('You need to specify a data directory where the groups file will be written', ...
                     'Data directory name error', 'modal');
                 
            else
                get(savefilenameedith, 'String')
                datadir = [ get(datadiredith, 'String')];
                if(~exist(datadir, 'dir'))
                       mkdir(datadir);
                end
                
                % check on the architecture for the right character 
                % definition for saving data
                if strcmp(computer,'PCWIN') || strcmp(computer,'PCWIN64')                   
                    %enteredfilename = [datadir '\' get(savefilenameedith, 'String')];
                    enteredfilename = [datadir get(savefilenameedith, 'String')];
                    % Initial operations based on the selected checkboxes
                     GlobalRegions = get(savefilenameedith, 'String');
                     DireSegregation = [datadir '\'];               
                else                
                    %enteredfilename = [datadir '/' get(savefilenameedith, 'String')];
                    enteredfilename = [datadir  get(savefilenameedith, 'String')];

                    % Initial operations based on the selected checkboxes

                     GlobalRegions = get(savefilenameedith, 'String');
                     DireSegregation = [datadir '/'];
                end

                % Should we additionally split them based on the hemisphere?

                % File to save
                xmlfilename = enteredfilename;

                % Create the XML document
                document = com.mathworks.xml.XMLUtils.createDocument('grouping');

                % Get the root node
                rootnode = document.getDocumentElement();

                % Add the comment, at this time the text can't be changed
                comment_node = document.createElement('comment');
                comment_text = document.createTextNode('Predefined comment');
                comment_node.appendChild(comment_text);
                rootnode.appendChild(comment_node);

                % Prepare the node with the groups
                groups_node = document.createElement('groups');

                % For each group created

                for i = 1 : size(groupslist, 2)
                    % Create this group node
                    group_node = document.createElement('group');
                    group_node.setAttribute('name', groupslist{i});

                    region_names = regionspergroup{i};

                    for j = 1 : size(region_names, 1)
                        region_node = document.createElement('region');
                        region_text = document.createTextNode(region_names{j});
                        region_node.appendChild(region_text);
                        group_node.appendChild(region_node);
                    end

                    groups_node.appendChild(group_node);
                end

                % Should we put the other regions in a new group?
                if(get(remainingregionscheckh, 'Value') == ...
                        get(remainingregionscheckh, 'Max'))
                    if(get(separatehemispherescheckh, 'Value') == ...
                            get(separatehemispherescheckh, 'Max'))
                        group_node_left = document.createElement('group');
                        group_node_left.setAttribute('name', 'autoRemainingRegionsLeft');
                        group_node_right = document.createElement('group');
                        group_node_right.setAttribute('name', 'autoRemainingRegionsRight');
                        group_node_middle = document.createElement('group');
                        group_node_middle.setAttribute('name', 'autoRemainingRegionsMiddle');

                        region_names = availableregions;

                        for j = 1 : size(region_names, 1)
                            region_node = document.createElement('region');
                            region_text = document.createTextNode(region_names{j});
                            region_node.appendChild(region_text);

                            if(region_names{j}(end) == 'L')
                                group_node_left.appendChild(region_node);
                            else
                                if(region_names{j}(end) == 'R')
                                    group_node_right.appendChild(region_node);
                                else
                                    group_node_middle.appendChild(region_node);
                                end
                            end
                        end

                        if(group_node_left.hasChildNodes())
                            groups_node.appendChild(group_node_left);
                        end
                        if(group_node_right.hasChildNodes())
                            groups_node.appendChild(group_node_right);
                        end
                        if(group_node_middle.hasChildNodes())
                            groups_node.appendChild(group_node_middle);
                        end
                    else
                        group_node = document.createElement('group');
                        group_node.setAttribute('name', 'autoRemainingRegions');

                        region_names = availableregions;

                        for j = 1 : size(region_names, 1)
                            region_node = document.createElement('region');
                            region_text = document.createTextNode(region_names{j});
                            region_node.appendChild(region_text);
                            group_node.appendChild(region_node);
                        end

                        if(group_node.hasChildNodes())
                            groups_node.appendChild(group_node);
                        end
                    end
                end

                rootnode.appendChild(groups_node);

                % ----- Save the data directory in init.txt ----- %
                
                initfile = fopen('init.txt', 'w');
                
                fprintf(initfile, '%% Configuration file for Brain regions group editor\n\n');
                fprintf(initfile, 'datadir=%s\n', get(datadiredith, 'String'));
                
                fclose(initfile);
                
                % ----- Save the groups to file ----- %
                
                xmlwrite(xmlfilename, document);

                if(xmlfilename(1) == '.' && xmlfilename(2) == '/')
                    xmlfilename_toshow = xmlfilename(3:end);
                else
                    xmlfilename_toshow = xmlfilename;
                end
                
                msgbox(['The groups have been saved to ' xmlfilename_toshow], ...
                        'File saved', 'modal');
            end
        end
    end

%----- File load / save callbacks  -----%

    function exitbuttoncb(handle, event)
        close(figh)        
    end
end

function region_list = load_regions()

region_list = {};

f = fopen('aal.txt');
s = textscan(f, '%*d %s %*d');
region_list = s{1};
fclose(f);

end
