# Supplementary material for: Clustering the Brain With “CluB”: A New Toolbox for Quantitative Meta-Analysis of Neuroimaging Data
Source: Front Neurosci. 2019 Oct 22;13:1037. doi: 10.3389/fnins.2019.01037 (PMC6817507; doi:10.3389/fnins.2019.01037)
Supplement: Supplementary file 10 [file Data_Sheet_10.ZIP › CluB/AnatomicalSegregation/check_datasets.m]

function [same] = check_datasets(datasetfile, groupingxml)
%
% CHECK_DATASETS Checks whether the groupings xml file corresponds to the 
% dataset file
%
% DATASETFILE: Filename of the file with the dataset (each line must
%              contain three integer values, which are the x, y and z
%              coordinates of a datapoint
%
% GROUPINGXML: Xml document assigning each datapoint to a group, this file
%              should be produced by steppedhc_grouping()
%
% SAME: true if the two arguments contain the same data
%

if(ischar(datasetfile))
    dataset = load(datasetfile);
else
    dataset = datasetfile;
end
    
doc = xmlread(groupingxml);
root = doc.getDocumentElement();
peaks = root.getElementsByTagName('coords');

same = false;

if(size(dataset, 1) ~= peaks.getLength())
    fprintf('The number of datapoints in the two datasets do not match\n');
else
    points = [];
    
    for i = 0 : peaks.getLength() - 1
        points = [points; sscanf(char(peaks.item(i).getFirstChild().getData()), '%d %d %d')'];
    end
    
    if(size(points, 1) == size(dataset, 1))
        diff = points - dataset;
    else
        fprintf('Extracting the datapoints from the xmlfile went wrong\n');
    end

    if(diff ~= 0)
        fprintf('The two dataset have the same number of datapoints, but some have different values\n');
    else
        fprintf('The datasets are the same\n');
        
        same = true;
    end
end
