# Supplementary material for: Clustering the Brain With “CluB”: A New Toolbox for Quantitative Meta-Analysis of Neuroimaging Data
Source: Front Neurosci. 2019 Oct 22;13:1037. doi: 10.3389/fnins.2019.01037 (PMC6817507; doi:10.3389/fnins.2019.01037)
Supplement: Supplementary file 10 [file Data_Sheet_10.ZIP › CluB/AnatomicalSegregation/steppedhc_clustering.m]

function [err_code,final_clustering, final_T, peaks_coordinates, ...
    preT, preclust , max_num_groups] = steppedhc_clustering(groupingxml)

%
% STEPPEDHC_CLUSTERING Runs the Ward clustering on each group of datapoints 
% specified in the groupings xml document; next it puts together all the 
% clusters in each group, eventually renaming their labels to avoid label
% clashes and producing a clustering of the whole dataset (excuding the 
% datapoints that weren't in any group); last, it saves the clusters labels 
% and the clusters informations to two text files
%
%    GROUPINGXML: the XML file with the groupings, where each datapoint has
%    been assigned to a group; this is the output file of the function 
%    steppedhc_grouping()
%
%    ERR_CODE: error code 
% 
%    FINAL_CLUSTERING: for each cluster, mean coordinate (columns 1:3),
%    standard deviation (columns 4:6), and cardinality (column 7) is displayed
% 
%    FINAL_T: an array giving, for each input point, the corresponding
%    clusterID (e.g. if final_T(1) = 7, then the first input point is assigned
%    to cluster 7
% 
%    PEAKS_COORDINATES: the peaks coordinates sorted by group
% 
%    PRET: same as final_T, but represents clustering before the optional
%    k-means step
% 
%    PRECLUST: same as final_clustering, but gives information on clustering
%    obtained before the optional k-means step
%
%    MAX_NUM_GROUPS: number of groups
% 
% Dependencies:
%              - check_datasets.m
%              - new_linkage.m
%              - linkage_equivtrees.m
%              - cutDendrogram.m
%

% Load the data directory chosen in the GUI

global GlobalDatafilePath datafile NumOfFactors FactorsLevelsData
global DireSegregation;
global kmeans;
global cut_threshold;
global method;
global distance;

regiondir = DireSegregation;

% xml file with groups associated with peaks
groupingxml = [regiondir groupingxml];

err_code = 0;

xmldoc = xmlread(groupingxml);
rootnode = xmldoc.getDocumentElement();

groupid_nodes = rootnode.getElementsByTagName('groupid');
grouping = zeros(groupid_nodes.getLength(), 1);

for i = 0 : groupid_nodes.getLength() - 1
    % Reads data from the groupid_nodes, converts it according to the 
    % format and returns the results in grouping; precisely it gets the 
    % i-th peak group id
    grouping(i + 1) = sscanf(char(groupid_nodes.item(i).getFirstChild().getData()), '%d');
end

% load data from Input_documentation.txt
data = load(datafile);
[~, NumOfFactors] = size(data);
NumOfFactors = NumOfFactors - 3;

if NumOfFactors > 0
    NumOfLevelsPerFactor = max(data(:,4:(3 + NumOfFactors)));
    % Factor matrix
    facto = data(:,4:(3 + NumOfFactors));
    dim_data = size(facto, 2);
else
    dim_data = 0;
end

datapoint_nodes = rootnode.getElementsByTagName('coords');
datapoints = zeros(datapoint_nodes.getLength(), dim_data + 3);

% Copy data points AND factors inside datapoints
for i = 0 : datapoint_nodes.getLength() - 1
    % writes the peak coordinates
    datapoints(i + 1, 1:3) = sscanf(char(datapoint_nodes.item(i).getFirstChild().getData()), ...
        '%f %f %f')'; % 2019-07-02 Aurora. Chaged from %d to %f, this allows to scan floating points
    % writes the corresponding factors if there are factors
    if dim_data ~= 0
         datapoints(i + 1, 4:dim_data+3) = facto(i+1, 1:dim_data);
    end
end

% max(grouping) tells how many groups are there
% the points of the group none (-1) will be added arbitrarily as the last
% element of the structure
groups = cell(max(grouping) + 1, 1);

% Splitting the dataset in their relative groups through a cell array
for i = 1 : max(grouping)
    groups{i} = datapoints(grouping == i, :);
    size(groups{i}); 
end

% This instruction lets the strucure have the points with groupid = -1
groups{i+1} = datapoints(grouping == -1, :);

% groups is a one-column cell array

% Groups clustering
% Prepare the output variables

% Each cell contains the informations about the clusters in a group:
% mean coordinate, standard deviation, and cardinality
final_clustering = cell(size(groups, 1), 1);

% Each cell contains the cluster IDs for each group of datapoints
final_T = cell(size(groups, 1), 1);

% Between cluster variance of the clustering for each group
final_bcv = cell(size(groups, 1), 1);

% K-means is not developed yet
% Cluster information for each group before the K-means step
preT = cell(size(groups, 1), 1);

% Cluster IDs for each group before the K-means step
preclust = cell(size(groups, 1), 1);

max_num_groups = size(groups, 1);

% peaks are sorted based on the groups that are analyzed
peaks_coordinates= [];

for i = 1 : max_num_groups
    % if there are groups defined in the xml for which there are no points
    % in the dataset, brain_data_groups_xml() returns an empty array for
    % that group, on which the clustering should not run
    if(not(isempty(groups{i})))
        % if the group has one point, the clustering breaks with an error
        % the procedure here assigns specific values for that case
        if(size(groups{i}, 1) == 1)
            % The cluster mean is the point itself and
            % there's no standard deviation
            final_clustering{i} = [groups{i}(:,1:3), 0 0 0, 1];
            % with one datapoint there's one cluster
            final_T{i} = 1;
            % placeholder value for now
            final_bcv{i} = [-1 -1 -1];
            % as above, one datapoint one cluster
            preT{i} = 1;
            % and same cluster information
            preclust{i} = [groups{i}(:,1:3), 0 0 0, 1];
            
            peaks_coordinates = [peaks_coordinates; groups{i}(:,1:3)];
            
            [~,cols]=size(groups{i});
            
            FactorsLevelsData = [FactorsLevelsData; groups{i}(:,4:cols)];
            
        else
            % Otherwise the group will be clustered and the results will be
            % saved in the cells corresponding to the current group
    
            % Splitting the dataset in their relative groups through a cell array
            data_clust = []; 
            
            % added the case 'none'
            if i ~= size(groups, 1)
                data_clust = datapoints(grouping == i, :);
            else
                data_clust = datapoints(grouping == -1, :);
            end

            peaks_coordinates = [peaks_coordinates; data_clust(:, 1:3)];
            
            if strcmp(computer,'PCWIN') || strcmp(computer,'PCWIN64')
                temp_file_name = 'temp-dir\tempor.txt';
            else
                temp_file_name = './temp-dir/tempor.txt';
            end 
            
            save(temp_file_name,'data_clust', '-ascii');
                        
            [final_clustering{i}, final_T{i}, final_bcv{i}, preT{i}, ...
                preclust{i}, err_code] = new_linkage(temp_file_name, ...
                method, distance, cut_threshold, kmeans);
       
        end
    end
end

% Clustering results

% Array which tells for each datapoint its global cluster ID
clusterid = zeros(size(datapoints, 1), 1);
% Same array, but for the result before K-means
clusterid_preK = zeros(size(datapoints, 1), 1);

% Keeps track of the maximum cluster ID in the current group
maxclusterid = 0; 
% Same as above, only relative to the step before K-means
maxclusterid_preK = 0; 

% Cluster IDs renaming: each group of datapoints has been clustered
% separately, so two groups will likely have common IDs for their clusters;
% this step renames each ID of the group k considering all the IDs in the
% 1..(k-1) groups before the current one
for i = 1 : size(groups, 1)
    % (grouping == i): indexes of the datapoints that are in the
    % current group; final_T{i} + maxclusterid: cluster IDs renaming
    % added the case 'none'
    if i ~= size(groups, 1)
        clusterid(grouping == i) = final_T{i} + maxclusterid;
        clusterid_preK(grouping == i) = preT{i} + maxclusterid_preK;
    else
        clusterid(grouping == -1) = final_T{i} + maxclusterid;
        clusterid_preK(grouping == -1) = preT{i} + maxclusterid_preK;
    end

    % Skips the groups without datapoints, they have nothing in final_T{i}
    if(not(size(final_T{i}) == 0))
        % Updates the variable adding the greatest ID in the current group
        maxclusterid = maxclusterid + max(final_T{i});
    end

    % This check is redundant, since if final_T is empty, so is preT
    % it just keeps separated the two updates
    if(not(size(preT{i}) == 0))
        maxclusterid_preK = maxclusterid_preK + max(preT{i});
    end
end

end
