# Supplementary material for: Clustering the Brain With “CluB”: A New Toolbox for Quantitative Meta-Analysis of Neuroimaging Data
Source: Front Neurosci. 2019 Oct 22;13:1037. doi: 10.3389/fnins.2019.01037 (PMC6817507; doi:10.3389/fnins.2019.01037)
Supplement: Supplementary file 10 [file Data_Sheet_10.ZIP › CluB/AnatomicalSegregation/brain_aal_name_to_code.m]

function code = brain_aal_name_to_code(name)
%
% BRAIN_AAL_NAME_TO_CODE Gives the code corresponding to an AAL label
%
%   NAME: the AAL name of an area
%   
%   CODE: the code corresponding to the area name
%

% Opens the text file that associates the area codes with the respective
% names
f = fopen('aal.txt');

% Reads the formatted file
names = textscan(f, '%n %s %*s');

fclose(f);

% Returns the area name with which the passed code corresponds
code = names{1}(strcmp(names{2}, name));

end
