# Supplementary material for: Clustering the Brain With “CluB”: A New Toolbox for Quantitative Meta-Analysis of Neuroimaging Data
Source: Front Neurosci. 2019 Oct 22;13:1037. doi: 10.3389/fnins.2019.01037 (PMC6817507; doi:10.3389/fnins.2019.01037)
Supplement: Supplementary file 10 [file Data_Sheet_10.ZIP › CluB/data.tmp]

   3.5320000e+01  -4.8640000e+01  -1.8240000e+01
   2.6840000e+01  -4.4750000e+01  -8.4300000e+00
   3.5320000e+01  -4.5380000e+01  -1.7400000e+01
   3.9000000e+01  -5.9000000e+01  -1.6000000e+01
  -3.7000000e+01  -6.0000000e+01  -1.8000000e+01
   3.8000000e+01  -5.6000000e+01  -1.8000000e+01
  -3.9490000e+01  -5.2520000e+01  -2.0400000e+01
   2.3650000e+01  -6.0000000e+01  -1.2690000e+01
   1.9360000e+01  -5.5790000e+01  -1.2990000e+01
   4.8000000e+01  -6.4000000e+01  -1.0000000e+01
   4.6000000e+01  -6.2000000e+01  -4.0000000e+00
  -4.4000000e+01  -5.4000000e+01  -1.4000000e+01
   4.6000000e+01  -5.8000000e+01  -1.2000000e+01
  -4.8000000e+01  -6.4000000e+01  -8.0000000e+00
   5.4000000e+01  -5.2000000e+01  -4.0000000e+00
   5.4000000e+01  -5.2000000e+01  -4.0000000e+00
   4.4000000e+01  -6.2000000e+01  -4.0000000e+00
   4.0000000e+01  -4.4000000e+01  -2.2000000e+01
   4.0000000e+01  -5.8000000e+01  -2.0000000e+01
   3.8000000e+01  -5.0000000e+01  -1.4000000e+01
  -3.9470000e+01  -5.2260000e+01  -1.7070000e+01
   4.5120000e+01  -6.7640000e+01  -3.3700000e+00
   3.9640000e+01  -5.0380000e+01  -1.3680000e+01
   4.3810000e+01  -4.1530000e+01  -2.3390000e+01
  -3.3140000e+01  -3.4420000e+01  -2.0870000e+01
   3.3990000e+01  -7.4600000e+00  -3.6170000e+01
   4.3820000e+01  -4.1440000e+01  -2.2280000e+01
  -3.5280000e+01  -3.4510000e+01  -2.1960000e+01
   3.3990000e+01  -1.0720000e+01  -3.7020000e+01
   6.9540000e+01  -4.3860000e+01  -1.4570000e+01
  -1.7000000e+01  -3.9720000e+01  -8.3500000e+00
   4.3860000e+01  -4.8760000e+01  -2.0560000e+01
  -4.1850000e+01  -5.3700000e+00  -2.9900000e+01
  -3.7230000e+01  -7.1020000e+01  -1.2180000e+01
   3.5280000e+01  -4.1410000e+01  -2.1070000e+01
   2.3560000e+01  -3.8930000e+01  -1.5570000e+01
  -4.4810000e+01  -5.5630000e+01  -1.8960000e+01
  -4.1500000e+01  -5.8900000e+01  -6.4600000e+00
  -6.4000000e+01  -4.8000000e+01  -2.0000000e+01
   4.2840000e+01  -4.9310000e+01  -1.3810000e+01
  -4.0490000e+01  -5.6150000e+01  -1.2280000e+01
   3.6140000e+01  -8.4200000e+00  -3.5000000e+01
  -4.0450000e+01  -6.4610000e+01  -1.1570000e+01
  -2.7600000e+01  -7.2990000e+01  -1.1010000e+01
   3.8000000e+01  -4.2000000e+01  -1.9000000e+01
   4.4920000e+01  -4.2240000e+01  -1.8880000e+01
  -4.5900000e+01  -4.5950000e+01  -1.7530000e+01
   2.7950000e+01  -5.5230000e+01  -6.4500000e+00
  -2.5500000e+01  -6.5660000e+01  -1.2770000e+01
  -3.5070000e+01  -6.8550000e+01  -7.9500000e+00
  -4.9040000e+01  -5.6290000e+01  -1.3280000e+01
   5.1440000e+01  -5.5340000e+01  -1.0050000e+01
  -1.3660000e+01  -7.5650000e+01  -5.3700000e+00
  -2.6570000e+01  -5.2470000e+01  -7.1700000e+00
  -4.1540000e+01  -4.9390000e+01  -7.2600000e+00
  -2.0070000e+01  -7.5690000e+01  -5.3000000e+00
   4.3790000e+01  -1.9780000e+01  -1.7410000e+01
   4.7170000e+01  -5.2030000e+01  -8.0500000e+00
  -8.2400000e+00  -6.9390000e+01   6.3100000e+00
   4.7170000e+01  -5.2030000e+01  -8.0500000e+00
  -8.2900000e+00  -6.9910000e+01  -3.4000000e-01
   3.3000000e+01  -5.7000000e+01  -1.4000000e+01
  -1.6000000e+01  -3.1680000e+01  -1.4610000e+01
  -2.0040000e+01  -8.6350000e+01  -5.5200000e+00
  -2.4780000e+01  -7.7300000e+00  -3.4360000e+01
  -3.8740000e+01   1.2800000e+00  -4.0530000e+01
   4.5680000e+01  -1.4800000e+00  -4.2390000e+01
  -3.8450000e+01  -3.7360000e+01  -1.7220000e+01
  -3.1240000e+01  -1.6800000e+00  -3.8140000e+01
  -5.4410000e+01  -4.8830000e+01  -1.2730000e+01
  -3.2100000e+01  -2.9210000e+01  -2.2440000e+01
  -3.0180000e+01  -2.9000000e+00  -4.0280000e+01
  -3.9800000e+01   2.5000000e+00  -3.8390000e+01
   4.5690000e+01  -1.3900000e+00  -4.1280000e+01
  -3.7420000e+01  -3.3380000e+01  -2.0910000e+01
  -5.2240000e+01  -5.2960000e+01  -1.1290000e+01
  -2.9960000e+01  -3.0250000e+01  -2.2380000e+01
  -3.3390000e+01  -2.9200000e+00  -4.0240000e+01
  -4.1930000e+01   3.7100000e+00  -3.6240000e+01
  -3.6340000e+01  -3.2150000e+01  -1.8800000e+01
  -5.4370000e+01  -5.2890000e+01  -1.0160000e+01
  -8.0000000e+00  -7.8000000e+01  -1.1000000e+01
   3.0000000e+01  -6.4000000e+01  -1.6000000e+01
  -3.6000000e+01  -4.3000000e+01  -1.8000000e+01
   4.7000000e+01  -4.9000000e+01  -2.1000000e+01
  -4.1000000e+01  -6.6000000e+01  -1.5000000e+01
   3.4000000e+01  -6.2000000e+01  -1.9000000e+01
   4.5000000e+01  -4.9000000e+01  -1.9000000e+01
   4.3000000e+01  -5.2000000e+01  -1.9000000e+01
   2.6000000e+01  -3.8000000e+01  -1.8000000e+01
   3.0000000e+01  -6.4000000e+01  -1.6000000e+01
   3.4000000e+01  -4.0000000e+01  -1.5000000e+01
  -3.0000000e+01  -5.6000000e+01  -1.6000000e+01
  -4.2000000e+01  -1.8000000e+01  -1.8000000e+01
   4.0000000e+01  -3.4000000e+01  -1.8000000e+01
   1.8000000e+01  -6.6000000e+01  -1.0000000e+01
   2.8000000e+01  -6.6000000e+01  -1.2000000e+01
  -3.0000000e+01  -4.2000000e+01  -2.0000000e+01
  -3.8000000e+01  -4.6000000e+01  -1.8000000e+01
   3.7670000e+01  -4.5160000e+01  -2.3170000e+01
   2.2860000e+01  -5.3770000e+01   3.5000000e-01
  -3.5800000e+01  -4.5420000e+01  -2.1890000e+01
   1.6250000e+01  -8.6650000e+01  -1.2600000e+01
   3.7440000e+01  -4.2280000e+01  -1.8800000e+01
   3.8000000e+01  -6.8000000e+01  -1.8000000e+01
  -2.3350000e+01  -4.3560000e+01  -2.3800000e+00
   2.2580000e+01  -6.4320000e+01  -1.3430000e+01
   4.8170000e+01  -4.6100000e+01  -1.4140000e+01
   4.8160000e+01  -4.3990000e+01  -1.4310000e+01
  -3.7270000e+01  -5.9300000e+01  -1.2050000e+01
   4.1770000e+01  -5.2660000e+01  -1.5740000e+01
  -3.0830000e+01  -6.5610000e+01  -1.1590000e+01
   3.9620000e+01  -5.0560000e+01  -1.5900000e+01
  -3.7270000e+01  -5.9300000e+01  -1.2050000e+01
   3.9640000e+01  -5.4790000e+01  -1.5540000e+01
  -4.5830000e+01  -5.7240000e+01  -1.2120000e+01
   3.9620000e+01  -5.0560000e+01  -1.5900000e+01
   4.2000000e+01  -5.8000000e+01  -2.2000000e+01
   3.8000000e+01  -4.0000000e+01  -2.0000000e+01
   5.1420000e+01  -6.4320000e+01  -1.5990000e+01
  -1.3740000e+01  -3.5930000e+01  -9.0000000e-01
  -1.1640000e+01  -3.3000000e+01  -4.5100000e+00
  -3.6570000e+01   4.9800000e+00  -3.4180000e+01
  -2.1140000e+01  -8.5640000e+01  -1.0020000e+01
   2.6970000e+01  -8.4040000e+01  -7.3700000e+00
   2.4550000e+01  -2.8700000e+01  -2.0900000e+01
  -1.8110000e+01  -3.6900000e+01  -1.3030000e+01
   1.6190000e+01  -6.4190000e+01  -1.1140000e+01
  -5.3250000e+01  -6.3290000e+01  -7.0700000e+00
   1.3000000e+01  -4.3170000e+01  -6.0000000e-01
   1.3120000e+01  -5.7290000e+01   9.5100000e+00
   8.7500000e+00  -8.1410000e+01  -1.2950000e+01
  -1.5790000e+01  -9.3190000e+01  -1.1680000e+01
   4.4000000e+01  -5.4000000e+01  -2.0000000e+01
  -4.4000000e+01  -5.4000000e+01  -2.0000000e+01
  -4.0000000e+01  -7.8000000e+01  -1.8000000e+01
   3.2000000e+01  -4.4000000e+01  -1.0000000e+01
   2.8000000e+01  -4.0000000e+01  -1.6000000e+01
  -2.6000000e+01  -4.2000000e+01  -1.4000000e+01
   4.4000000e+01  -5.2000000e+01  -2.0000000e+01
   4.2000000e+01  -5.4000000e+01  -2.0000000e+01
  -4.4000000e+01  -5.2000000e+01  -2.0000000e+01
   4.4000000e+01  -5.6000000e+01  -2.0000000e+01
   2.8000000e+01  -7.4000000e+01  -8.0000000e+00
  -3.4000000e+01  -7.2000000e+01  -1.4000000e+01
   2.8000000e+01  -5.0000000e+01  -1.2000000e+01
   3.1300000e+01  -5.9660000e+01  -1.7150000e+01
  -4.6360000e+01  -6.3350000e+01  -6.4900000e+00
   1.8500000e+01  -5.8460000e+01  -3.6000000e+00
   5.5600000e+00  -8.0190000e+01  -5.7100000e+00
   1.3500000e+00  -7.9370000e+01   3.2400000e+00
   2.7990000e+01  -8.2260000e+01  -1.1990000e+01
   3.5400000e+01  -6.1070000e+01  -1.3850000e+01
   2.0530000e+01  -8.5480000e+01  -1.1630000e+01
  -1.0470000e+01  -9.4550000e+01  -1.6090000e+01
  -1.0470000e+01  -9.4550000e+01  -1.6090000e+01
  -4.1580000e+01  -6.3020000e+01  -1.8380000e+01
   3.2260000e+01  -9.0070000e+01  -1.6960000e+01
   1.6270000e+01  -8.9740000e+01  -1.1230000e+01
   3.9680000e+01  -7.4160000e+01  -1.8380000e+01
   3.2260000e+01  -9.0070000e+01  -1.6960000e+01
  -3.2960000e+01  -8.3060000e+01  -1.6800000e+01
  -2.2290000e+01  -7.8760000e+01  -1.7280000e+01
  -1.0470000e+01  -9.4550000e+01  -1.6090000e+01
  -2.9740000e+01  -8.6210000e+01  -1.6570000e+01
  -1.3650000e+01  -8.9910000e+01  -1.0870000e+01
  -2.5460000e+01  -8.6180000e+01  -1.6620000e+01
  -1.7970000e+01  -9.0370000e+01  -1.6360000e+01
  -2.9720000e+01  -9.0440000e+01  -1.6220000e+01
   1.6270000e+01  -8.9740000e+01  -1.1230000e+01
   3.2260000e+01  -9.0070000e+01  -1.6960000e+01
  -1.7950000e+01  -9.4600000e+01  -1.6000000e+01
   1.3060000e+01  -6.9950000e+01  -2.8100000e+00
  -3.0000000e+01  -3.4000000e+01  -2.0000000e+01
  -6.0000000e+00  -5.2000000e+01   2.0000000e+00
  -6.0000000e+01  -3.8000000e+01  -1.6000000e+01
  -2.6000000e+01  -3.2000000e+01  -2.2000000e+01
   2.4000000e+01  -3.0000000e+01  -2.2000000e+01
  -6.2000000e+01  -2.8000000e+01  -1.6000000e+01
  -4.6000000e+01  -6.0000000e+01  -1.6000000e+01
   7.7000000e+00  -7.5930000e+01  -6.1700000e+00
   4.6350000e+01  -5.4700000e+01  -2.2370000e+01
   4.6350000e+01  -5.4700000e+01  -2.2370000e+01
   3.4000000e+01   2.0000000e+00  -3.4000000e+01
  -5.3330000e+01  -5.7540000e+01  -1.5360000e+01
   5.1420000e+01  -6.4320000e+01  -1.5990000e+01
  -1.1540000e+01  -5.6090000e+01  -3.5000000e-01
   1.8410000e+01  -8.6380000e+01  -9.3000000e+00
   3.2240000e+01  -8.5840000e+01  -1.7310000e+01
  -3.2960000e+01  -8.3060000e+01  -1.6800000e+01
  -4.1480000e+01  -7.8450000e+01  -1.1510000e+01
   2.4800000e+01  -8.5450000e+01  -1.1680000e+01
   2.7960000e+01  -7.3800000e+01  -1.2700000e+01
  -1.7970000e+01  -9.0370000e+01  -1.6360000e+01
  -6.1700000e+00  -7.7720000e+01  -5.2900000e+00
  -1.4000000e+01  -8.6000000e+01  -1.0000000e+01
  -4.0000000e+01  -5.6000000e+01  -1.8000000e+01
   4.0000000e+01  -5.4000000e+01  -2.0000000e+01
  -2.8000000e+01  -6.4000000e+01   0.0000000e+00
   2.2000000e+01  -8.2000000e+01  -4.0000000e+00
  -3.1000000e+01  -7.3000000e+01  -1.0000000e+01
  -3.0000000e+01  -7.2000000e+01  -1.2000000e+01
   1.6000000e+01  -6.4000000e+01  -6.0000000e+00
   2.0000000e+00  -7.6000000e+01  -4.0000000e+00
   3.8000000e+01  -5.0000000e+01  -2.2000000e+01
   5.4000000e+01  -6.6000000e+01  -2.0000000e+00
   5.8000000e+01  -5.4000000e+01  -1.6000000e+01
   1.8000000e+01  -8.4000000e+01  -9.0000000e+00
   2.1000000e+01  -8.7000000e+01  -6.0000000e+00
  -2.1000000e+01  -8.7000000e+01  -1.5000000e+01
   2.1000000e+01  -8.7000000e+01  -3.0000000e+00
  -1.2000000e+01  -9.0000000e+01  -1.2000000e+01
  -4.2000000e+01   0.0000000e+00  -3.0000000e+01
   3.0000000e+01  -7.8000000e+01  -1.5000000e+01
  -6.0000000e+01  -4.8000000e+01  -1.6000000e+01
  -4.8000000e+01  -5.5000000e+01  -1.8000000e+01
  -4.9000000e+01  -5.5000000e+01  -1.9000000e+01
   4.4600000e+01  -7.2200000e+01  -6.6100000e+00
  -4.3900000e+01  -6.9500000e+01  -1.6100000e+01
  -4.4000000e+01  -4.8000000e+01  -1.6000000e+01
  -4.4000000e+01  -6.0000000e+01  -2.0000000e+01
   4.4000000e+01  -5.6000000e+01  -2.0000000e+01
  -4.4000000e+01  -5.6000000e+01  -2.0000000e+01
   4.4000000e+01  -5.6000000e+01  -2.0000000e+01
   6.6000000e+01  -3.4000000e+01  -1.4000000e+01
  -3.8220000e+01  -4.9290000e+01  -2.0130000e+01
   4.0980000e+01  -5.0560000e+01  -2.0260000e+01
   6.2070000e+01  -4.5940000e+01  -1.3200000e+01
   6.6330000e+01  -4.1680000e+01  -1.3600000e+01
  -2.2180000e+01  -8.0990000e+01  -4.8300000e+00
   4.2860000e+01  -6.2250000e+01  -1.6070000e+01
  -4.0500000e+01  -6.5040000e+01  -1.7110000e+01
  -3.2240000e+01  -1.3060000e+01  -3.3830000e+01
  -5.0200000e+01  -5.3890000e+01  -2.3510000e+01
  -9.4000000e+00  -8.6800000e+01  -1.2290000e+01
  -1.0480000e+01  -8.0380000e+01  -1.1700000e+01
  -1.0480000e+01  -8.0380000e+01  -1.1700000e+01
   2.3780000e+01  -7.1830000e+01  -5.5000000e-01
   2.3780000e+01  -7.1830000e+01  -5.5000000e-01
   2.3780000e+01  -7.1830000e+01  -5.5000000e-01
   2.7910000e+01  -4.4740000e+01  -8.4400000e+00
  -2.8770000e+01  -4.8770000e+01  -1.4150000e+01
   3.5420000e+01  -6.6360000e+01  -1.3410000e+01
  -1.6980000e+01  -4.5010000e+01  -7.9000000e+00
  -1.4770000e+01  -5.1970000e+01  -1.7700000e+00
  -4.1500000e+01  -5.8900000e+01  -6.4600000e+00
  -2.6560000e+01  -6.5590000e+01  -1.1640000e+01
   3.9680000e+01  -6.0960000e+01  -1.2790000e+01
  -3.9410000e+01  -6.1600000e+01  -1.4060000e+01
   3.7540000e+01  -6.0970000e+01  -1.2770000e+01
   5.2000000e+01  -4.2000000e+01  -1.2000000e+01
  -5.0000000e+01  -4.4000000e+01  -8.0000000e+00
   2.0000000e+01  -4.6000000e+01   0.0000000e+00
   1.8000000e+01  -9.1000000e+01  -1.0000000e+01
  -1.4000000e+01  -9.6000000e+01  -1.1000000e+01
  -4.1620000e+01  -5.5700000e+01  -2.0110000e+01
   3.9580000e+01  -4.9930000e+01  -2.1520000e+01
  -1.8000000e+01  -5.5000000e+01   3.0000000e+00
  -1.8000000e+01  -5.5000000e+01   3.0000000e+00
   4.2000000e+01  -1.9000000e+01  -2.4000000e+01
  -3.9000000e+01  -6.2000000e+01  -1.2000000e+01
  -4.2000000e+01  -5.0000000e+01  -1.0000000e+01
   4.5000000e+01  -5.6000000e+01  -1.5000000e+01
  -4.5000000e+01  -5.0000000e+01  -1.5000000e+01
   3.6000000e+01  -5.6000000e+01  -1.5000000e+01
   2.4000000e+01  -7.0000000e+01  -4.0000000e+00
  -4.8000000e+01  -4.7000000e+01  -1.5000000e+01
   4.2000000e+01  -5.0000000e+01  -1.8000000e+01
  -3.9000000e+01  -5.6000000e+01  -1.2000000e+01
  -3.9000000e+01  -5.6000000e+01  -1.2000000e+01
   4.2000000e+01  -5.6000000e+01  -1.2000000e+01
  -2.1000000e+01  -8.2000000e+01  -6.0000000e+00
  -3.2000000e+01  -5.8000000e+01  -1.4000000e+01
   3.2000000e+01  -6.6000000e+01  -1.0000000e+01
   2.8000000e+01  -4.6000000e+01  -6.0000000e+00
   3.4000000e+01  -6.4000000e+01  -1.2000000e+01
  -3.2000000e+01  -6.8000000e+01  -8.0000000e+00
  -5.2000000e+01  -3.8000000e+01  -2.6000000e+01
   4.1840000e+01  -5.5230000e+01  -7.7200000e+00
  -1.4750000e+01  -5.8310000e+01  -1.2400000e+00
  -4.2700000e+01  -4.7080000e+01  -1.8590000e+01
   1.0000000e+01  -7.8000000e+01   2.0000000e+00
  -8.0000000e+00  -7.8000000e+01   2.0000000e+00
  -1.4710000e+01  -6.0170000e+01   2.2600000e+00
   3.8580000e+01  -6.2370000e+01  -1.7120000e+01
  -2.9710000e+01  -8.9210000e+01  -1.4090000e+01
   4.0000000e+01  -8.0000000e+01  -1.6000000e+01
   4.2000000e+01  -5.2000000e+01  -2.2000000e+01
   3.2000000e+01  -6.0000000e+01  -1.4000000e+01
   1.8000000e+01  -8.6000000e+01  -4.0000000e+00
  -3.6000000e+01  -5.6000000e+01  -8.0000000e+00
   4.8000000e+01  -5.6000000e+01  -1.6000000e+01
  -6.0000000e+01  -1.5000000e+01  -2.7000000e+01
   6.3000000e+01  -3.6000000e+01  -1.8000000e+01
   6.3000000e+01  -3.3000000e+01  -2.1000000e+01
   2.6000000e+01  -6.6000000e+01  -1.4000000e+01
   4.2000000e+01  -2.0000000e+01  -1.8000000e+01
  -2.2000000e+01  -7.2000000e+01  -1.4000000e+01
  -1.2000000e+01  -5.2000000e+01   4.0000000e+00
   2.5750000e+01  -4.7120000e+01  -1.1560000e+01
  -2.5430000e+01  -6.8240000e+01  -4.7400000e+00
  -1.2620000e+01  -8.3650000e+01  -1.2520000e+01
  -3.8400000e+01  -4.3450000e+01  -1.3370000e+01
  -4.0000000e+01  -2.0000000e+00  -3.6000000e+01
  -4.0000000e+01  -4.0000000e+00  -3.6000000e+01
  -5.6000000e+01  -5.4000000e+01  -8.0000000e+00
  -5.2000000e+01  -6.4000000e+01  -8.0000000e+00
  -5.6000000e+01  -5.4000000e+01  -1.4000000e+01
  -8.0000000e+00  -7.6000000e+01   4.0000000e+00
   1.0000000e+01  -5.6000000e+01  -2.0000000e+00
   4.2000000e+01  -5.4000000e+01  -8.0000000e+00
   3.8000000e+01  -5.0000000e+01  -1.4000000e+01
   3.8000000e+01  -5.4000000e+01  -1.8000000e+01
  -4.0000000e+01  -8.2000000e+01  -1.2000000e+01
  -3.4000000e+01  -4.8000000e+01  -2.0000000e+01
  -3.0000000e+01  -8.6000000e+01  -1.4000000e+01
   3.8000000e+01  -4.2000000e+01  -2.2000000e+01
   2.8000000e+01  -8.4000000e+01  -1.6000000e+01
  -1.8000000e+01  -8.8000000e+01  -1.4000000e+01
   3.0000000e+01  -8.4000000e+01  -1.6000000e+01
  -3.0000000e+01  -8.4000000e+01  -1.6000000e+01
   2.2000000e+01  -8.8000000e+01  -1.2000000e+01
  -3.6000000e+01  -5.8000000e+01  -1.8000000e+01
  -5.2000000e+01  -2.4000000e+01  -2.8000000e+01
   4.8000000e+01  -2.0000000e+01  -3.2000000e+01
   5.0000000e+01   1.2000000e+01  -3.6000000e+01
   5.2000000e+01   8.0000000e+00  -3.6000000e+01
  -6.0000000e+00  -6.2000000e+01   2.0000000e+00
   1.0000000e+01  -6.2000000e+01   0.0000000e+00
  -3.8000000e+01  -2.4000000e+01  -2.8000000e+01
  -2.6000000e+01  -5.2000000e+01  -1.0000000e+01
  -3.0000000e+01  -3.0000000e+01  -2.4000000e+01
  -2.8000000e+01  -8.6000000e+01  -1.6000000e+01
   3.0060000e+01  -5.7760000e+01  -1.1840000e+01
   5.0000000e+01  -6.6000000e+01  -6.0000000e+00
   1.4000000e+01  -4.0000000e+01  -4.0000000e+00
  -1.8000000e+01  -4.4000000e+01  -1.0000000e+01
  -3.3000000e+01  -1.2000000e+01  -2.3000000e+01
  -3.3000000e+01  -6.0000000e+00  -2.9000000e+01
  -4.5000000e+01   1.2000000e+01  -3.9000000e+01
   3.3000000e+01  -3.9000000e+01  -1.2000000e+01
  -2.4000000e+01  -4.4000000e+01  -1.1000000e+01
  -1.2000000e+01  -7.8000000e+01  -9.0000000e+00
  -2.4000000e+01  -9.2000000e+01  -1.4000000e+01
  -2.7000000e+01  -5.1000000e+01  -1.2000000e+01
   2.5770000e+01  -5.9010000e+01  -1.3910000e+01
  -1.3680000e+01  -8.2510000e+01  -1.1490000e+01
  -3.9410000e+01  -4.6200000e+01  -7.5500000e+00
   5.3630000e+01  -5.4730000e+01  -2.3200000e+00
   1.4170000e+01  -7.5060000e+01  -1.7000000e-01
   2.2640000e+01  -5.4920000e+01  -1.9500000e+00
  -1.3780000e+01  -3.1870000e+01  -3.4700000e+00
   1.9440000e+01  -5.4940000e+01  -1.9100000e+00
   2.2720000e+01  -7.5010000e+01  -2.7000000e-01
   3.6000000e+01  -4.8000000e+01  -2.0000000e+01
   3.0000000e+01  -7.2000000e+01  -1.4000000e+01
  -4.0000000e+01  -3.2000000e+01  -2.0000000e+01
  -4.3780000e+01  -4.2770000e+01  -1.7820000e+01
   5.0000000e+01  -4.4000000e+01  -1.8000000e+01
   3.4000000e+01  -2.8000000e+01  -1.8000000e+01
  -4.0000000e+01  -4.0000000e+01  -1.2000000e+01
   4.4000000e+01  -5.8000000e+01  -1.2000000e+01
   5.0000000e+01  -6.4000000e+01  -8.0000000e+00
   4.0000000e+01  -5.2000000e+01  -1.4000000e+01
   4.2000000e+01  -5.2000000e+01  -1.4000000e+01
   4.2000000e+01  -5.2000000e+01  -1.4000000e+01
  -2.4000000e+01  -4.4000000e+01  -2.0000000e+00
   4.2000000e+01  -5.0000000e+01  -1.6000000e+01
   3.4000000e+01  -6.4000000e+01  -1.4000000e+01
   1.4000000e+01  -5.5000000e+01  -2.0000000e+00
   1.0000000e+01  -7.6000000e+01  -7.0000000e+00
   1.0000000e+01  -7.6000000e+01  -7.0000000e+00
   2.7990000e+01  -8.1210000e+01  -1.2080000e+01
  -4.8000000e+01  -6.6000000e+01  -8.0000000e+00
   4.6000000e+01  -6.0000000e+01  -2.0000000e+01
   3.2000000e+01  -7.2000000e+01  -1.4000000e+01
   1.2000000e+01  -5.4000000e+01  -6.0000000e+00
  -3.9000000e+01  -4.5000000e+01  -1.5000000e+01
   2.4000000e+01  -4.5000000e+01  -1.2000000e+01
   2.7000000e+01  -6.5000000e+01  -6.0000000e+00
  -2.2470000e+01  -3.0120000e+01  -2.1360000e+01
   2.7860000e+01  -3.9710000e+01  -1.2210000e+01
  -4.6000000e+01  -4.8000000e+01  -1.6000000e+01
   4.6000000e+01  -5.6000000e+01  -8.0000000e+00
   5.2000000e+01  -6.2000000e+01  -6.0000000e+00
  -3.2000000e+01  -2.0000000e+00  -3.8000000e+01
   1.2000000e+01  -7.4000000e+01  -4.0000000e+00
   4.4000000e+01   6.0000000e+00  -3.6000000e+01
  -2.2000000e+01  -3.0000000e+01  -2.3000000e+01
  -3.2660000e+01  -5.0260000e+01  -2.0780000e+01
  -5.1000000e+00  -7.5520000e+01  -4.3700000e+00
   1.4150000e+01  -7.8570000e+01  -4.3300000e+00
  -5.1200000e+00  -7.5770000e+01  -7.6900000e+00
   2.0590000e+01  -7.1680000e+01   1.7100000e+00
   5.6000000e+01   6.0000000e+00  -3.4000000e+01
   4.0000000e+01  -1.2000000e+01  -4.0000000e+01
  -3.8000000e+01   0.0000000e+00  -4.2000000e+01
   5.2000000e+01  -6.0000000e+00  -2.8000000e+01
  -4.2000000e+01   1.0000000e+01  -3.4000000e+01
  -3.6000000e+01  -2.0000000e+00  -4.0000000e+01
   3.2000000e+01  -4.0000000e+00  -3.0000000e+01
  -4.0000000e+00  -6.6000000e+01   2.0000000e+00
   4.0000000e+00  -6.6000000e+01  -2.0000000e+00
   3.6000000e+01  -4.0000000e+00  -4.0000000e+01
   3.4000000e+01  -2.0000000e+00  -3.8000000e+01
  -2.0000000e+00  -6.4000000e+01   8.0000000e+00
   5.8000000e+01  -8.0000000e+00  -3.4000000e+01
  -4.0000000e+01   6.0000000e+00  -3.6000000e+01
   5.6000000e+01  -6.0000000e+00  -3.6000000e+01
   3.2000000e+01  -2.0000000e+00  -2.8000000e+01
  -2.2220000e+01  -7.8080000e+01  -8.4200000e+00
   2.4770000e+01  -6.7050000e+01  -7.6500000e+00
  -2.6530000e+01  -7.8450000e+01  -1.2800000e+01
  -3.9400000e+01  -7.0230000e+01  -1.5570000e+01
   2.2690000e+01  -7.3060000e+01  -2.6600000e+00
  -2.0050000e+01  -7.7720000e+01  -4.0100000e+00
   3.1070000e+01  -4.6210000e+01  -1.3930000e+01
  -3.9420000e+01  -5.5090000e+01  -1.2380000e+01
   2.6820000e+01  -4.8180000e+01  -1.1490000e+01
   4.4950000e+01  -5.6150000e+01  -1.9950000e+01
  -2.2300000e+01  -5.5790000e+01  -9.1700000e+00
   9.8300000e+00  -8.1230000e+01  -1.0750000e+01
  -6.1700000e+00  -8.1070000e+01  -7.2400000e+00
   4.6310000e+01  -2.9820000e+01  -2.0350000e+01
   1.8570000e+01  -9.9500000e+01  -6.2600000e+00
  -4.8680000e+01  -5.1430000e+01  -1.6600000e+01
  -4.6520000e+01  -5.1420000e+01  -1.6630000e+01
  -2.4000000e+01  -4.4000000e+01  -1.6000000e+01
   1.7330000e+01  -9.6420000e+01  -1.5140000e+01
   1.0880000e+01  -6.7130000e+01  -7.4800000e+00
   1.4090000e+01  -8.0320000e+01  -1.3110000e+01
  -4.4000000e+01  -4.6000000e+01  -2.4000000e+01
   4.4000000e+01  -5.0000000e+01  -2.4000000e+01
  -4.0000000e+01  -4.8000000e+01  -2.4000000e+01
   3.2000000e+01  -4.0000000e+01  -2.2000000e+01
   1.2000000e+01  -5.6000000e+01   6.0000000e+00
   4.0000000e+01  -7.8000000e+01  -1.6000000e+01
  -3.6000000e+01  -9.0000000e+01  -1.4000000e+01
   5.2790000e+01  -5.1700000e+01  -2.5020000e+01
  -2.7060000e+01  -4.6890000e+01  -1.5170000e+01
  -3.5660000e+01  -5.0970000e+01  -1.2380000e+01
   3.1320000e+01  -5.0730000e+01  -1.3550000e+01
   3.3390000e+01  -4.2630000e+01  -1.8870000e+01
  -3.5290000e+01  -3.4600000e+01  -2.3060000e+01
  -3.8370000e+01  -4.3190000e+01  -1.0040000e+01
   1.1970000e+01  -5.7100000e+01  -1.6500000e+00
  -2.1110000e+01  -6.3380000e+01   2.6100000e+00
   4.4950000e+01  -5.8350000e+01  -2.0880000e+01
  -4.2680000e+01  -5.1220000e+01  -1.7130000e+01
  -2.4480000e+01  -4.3110000e+01  -1.0210000e+01
  -5.7570000e+01  -5.3880000e+01  -8.9200000e+00
  -2.3430000e+01  -4.1070000e+01  -1.1510000e+01
   2.3620000e+01  -4.5990000e+01  -1.0520000e+01
   4.4950000e+01  -5.8350000e+01  -2.0880000e+01
   5.0460000e+01  -7.3070000e+01  -5.2100000e+00
   1.9410000e+01  -4.8680000e+01  -3.5500000e+00
  -2.0140000e+01  -4.9000000e+01  -4.1900000e+00
  -2.9160000e+01   8.6500000e+00  -4.2370000e+01
   5.3740000e+01   7.3200000e+00  -3.2620000e+01
   2.8500000e+00  -3.8260000e+01   1.9000000e+00
   5.7260000e+01  -4.8740000e+01  -1.4580000e+01
   1.8920000e+01  -8.3860000e+01  -1.1190000e+01
   4.9620000e+01  -4.4600000e+01  -1.7830000e+01
   4.9750000e+01  -5.8970000e+01  -1.0800000e+01
   3.8000000e+01  -4.6000000e+01  -2.2000000e+01
  -4.0000000e+01  -5.2000000e+01  -1.6000000e+01
   3.2000000e+01  -2.8000000e+01  -2.0000000e+01
   3.2000000e+01  -3.8000000e+01  -1.8000000e+01
   6.0000000e+01  -1.4000000e+01  -2.4000000e+01
  -9.0000000e+00  -6.0000000e+01  -3.0000000e+00
   2.4000000e+01  -3.0000000e+01  -1.5000000e+01
  -1.2000000e+01  -5.7000000e+01  -6.0000000e+00
   3.0000000e+01  -4.8000000e+01  -1.8000000e+01
   3.3000000e+01  -5.1000000e+01  -1.5000000e+01
   5.2000000e+01  -6.4000000e+01  -2.0000000e+00
   4.0000000e+01  -6.0000000e+01  -1.2000000e+01
  -4.2000000e+01  -5.8000000e+01  -1.6000000e+01
   4.6000000e+01  -6.2000000e+01  -4.0000000e+00
  -4.2000000e+01  -5.4000000e+01  -2.1000000e+01
  -4.2000000e+01  -5.4000000e+01  -2.1000000e+01
   4.6000000e+01  -4.0000000e+01  -2.4000000e+01
  -4.0000000e+01  -5.4000000e+01  -1.8000000e+01
  -4.4000000e+01  -4.0000000e+00  -3.9000000e+01
  -3.9000000e+01  -4.6000000e+01  -2.1000000e+01
   3.8000000e+01  -5.9000000e+01  -1.7000000e+01
   4.3790000e+01  -4.3900000e+01  -2.6540000e+01
  -4.0550000e+01  -5.4640000e+01  -2.0210000e+01
   1.8450000e+01  -8.8150000e+01  -4.6900000e+00
  -5.4510000e+01  -3.4540000e+01  -2.0620000e+01
  -4.1780000e+01  -1.5690000e+01  -2.5690000e+01
   3.5110000e+01  -1.5740000e+01  -3.3260000e+01
   3.5110000e+01  -1.5740000e+01  -3.3260000e+01
  -3.2190000e+01  -1.5890000e+01  -2.9130000e+01
  -3.1960000e+01  -4.3150000e+01  -1.0120000e+01
   3.5420000e+01  -4.5410000e+01  -4.0100000e+00
   4.4670000e+01  -9.6000000e+00  -3.7230000e+01
   5.7560000e+01  -5.5800000e+00  -2.7680000e+01
   4.1640000e+01  -2.7620000e+01  -2.2300000e+01
   3.6000000e+01  -4.4000000e+01  -2.2000000e+01
   4.4000000e+01  -6.8000000e+01  -1.0000000e+01
  -4.6000000e+01  -6.0000000e+01  -1.6000000e+01
  -4.6000000e+01  -4.8000000e+01  -1.8000000e+01
   3.4000000e+01  -5.2000000e+01  -1.5000000e+01
   3.4000000e+01  -4.8000000e+01  -1.5000000e+01
   4.6000000e+01  -6.6000000e+01  -8.0000000e+00
   2.8000000e+01  -6.4000000e+01   2.0000000e+00
   2.8000000e+01  -7.6000000e+01  -1.0000000e+01
   4.8000000e+01  -7.0000000e+01  -8.0000000e+00
   4.6000000e+01  -5.2000000e+01  -1.4000000e+01
   4.6000000e+01  -6.0000000e+01  -1.6000000e+01
   8.0000000e+00  -3.2000000e+01  -4.0000000e+00
  -4.4000000e+01  -6.2000000e+01  -1.4000000e+01
   4.4000000e+01  -5.8000000e+01  -1.2000000e+01
   2.4000000e+01  -5.4000000e+01  -8.0000000e+00
  -1.2000000e+01  -6.6000000e+01   4.0000000e+00
   2.0000000e+01  -3.2000000e+01  -1.8000000e+01
   4.2000000e+01  -6.0000000e+01  -1.6000000e+01
   7.8200000e+00  -5.7560000e+01   6.5800000e+00
   3.3000000e+01  -4.5000000e+01  -2.1000000e+01
   3.3000000e+01  -4.5000000e+01  -2.1000000e+01
   9.0000000e+00  -7.5000000e+01  -3.0000000e+00
  -1.5000000e+01  -7.8000000e+01  -1.2000000e+01
   1.2050000e+01  -5.7300000e+01   9.5200000e+00
  -4.2210000e+01  -3.3980000e+01  -1.3950000e+01
  -2.2000000e+01  -7.8000000e+01  -1.1000000e+01
   2.2000000e+01  -8.4000000e+01  -9.0000000e+00
  -5.6770000e+01  -1.1640000e+01  -2.6970000e+01
  -3.1030000e+01  -3.2460000e+01  -2.3290000e+01
   4.3700000e+01  -2.1780000e+01  -2.9510000e+01
  -4.1650000e+01  -4.5040000e+01  -1.9890000e+01
   4.6920000e+01  -2.0530000e+01  -2.7420000e+01
  -2.5600000e+01  -3.7030000e+01  -1.4050000e+01
  -2.5620000e+01  -4.0540000e+01  -1.8220000e+01
  -3.0880000e+01  -5.1860000e+01  -1.2750000e+01
  -2.9900000e+01  -3.7400000e+01  -1.8430000e+01
  -1.0370000e+01  -7.9180000e+01   3.8100000e+00
   5.6500000e+00  -6.8250000e+01   6.0500000e+00
   1.1980000e+01  -7.5590000e+01  -6.7900000e+00
  -2.4420000e+01  -7.5430000e+01  -1.5300000e+01
   1.4120000e+01  -4.4850000e+01   5.1100000e+00
  -3.5160000e+01  -5.5150000e+01  -1.3540000e+01
   3.7550000e+01  -5.8690000e+01  -1.0730000e+01
  -4.0440000e+01  -7.2100000e+01  -1.2050000e+01
   3.3250000e+01  -5.6770000e+01  -1.3070000e+01
  -3.0850000e+01  -5.6980000e+01  -1.0090000e+01
   4.0760000e+01  -5.7520000e+01  -9.7500000e+00
   2.1600000e+01  -7.9930000e+01  -8.7600000e+00
  -3.5090000e+01  -6.5470000e+01  -9.3300000e+00
   3.2180000e+01  -5.2370000e+01  -1.1200000e+01
   2.5780000e+01  -6.1130000e+01  -1.3740000e+01
   2.4820000e+01  -8.1940000e+01  -7.5200000e+00
  -3.4020000e+01  -6.8720000e+01  -1.0180000e+01
   5.2490000e+01  -5.5510000e+01  -1.2280000e+01
   2.0560000e+01  -8.1790000e+01  -5.2500000e+00
   3.0000000e+01  -6.2000000e+01  -1.2000000e+01
   4.4000000e+01  -4.6000000e+01  -2.0000000e+01
  -4.4000000e+01  -5.2000000e+01  -2.0000000e+01
  -4.4000000e+01  -5.6000000e+01  -1.6000000e+01
   3.0000000e+01  -6.2000000e+01  -1.6000000e+01
  -1.8000000e+01  -7.8000000e+01  -1.2000000e+01
   6.0000000e+00  -7.4000000e+01  -4.0000000e+00
   4.0000000e+01  -7.0000000e+01  -4.0000000e+00
  -4.4000000e+01  -5.0000000e+01  -1.4000000e+01
   3.4000000e+01  -5.0000000e+01  -1.2000000e+01
  -8.0000000e+00  -7.2000000e+01   4.0000000e+00
   1.0000000e+01  -8.0000000e+01   2.0000000e+00
  -2.6000000e+01  -6.6000000e+01  -4.0000000e+00
   2.6000000e+01  -6.6000000e+01   0.0000000e+00
  -3.4000000e+01  -6.8000000e+01  -1.6000000e+01
   5.2000000e+01  -5.0000000e+01  -1.6000000e+01
  -2.6000000e+01  -6.0000000e+01  -1.2000000e+01
   4.5000000e+01  -5.6780000e+01  -1.4320000e+01
  -4.3710000e+01  -5.5290000e+01  -1.4540000e+01
  -4.1030000e+01  -6.4920000e+01  -1.2030000e+01
  -4.1260000e+01  -1.5240000e+01  -2.0300000e+01
  -4.7570000e+01  -5.6640000e+01  -1.4980000e+01
  -1.1820000e+01  -3.6120000e+01  -4.1700000e+00
  -8.2600000e+00  -7.0710000e+01   3.0700000e+00
   8.6700000e+00  -3.8250000e+01  -5.4200000e+00
   1.8440000e+01  -7.1780000e+01   6.2000000e-01
  -1.0370000e+01  -7.0460000e+01   6.4200000e+00
   2.2630000e+01  -6.6010000e+01  -7.7100000e+00
   4.2000000e+01  -5.4000000e+01  -2.1000000e+01
   4.2000000e+01  -5.7000000e+01  -2.1000000e+01
   4.5000000e+01  -5.4000000e+01  -2.1000000e+01
   4.6000000e+01  -6.0000000e+01  -6.0000000e+00
  -1.4010000e+01  -8.8840000e+01  -1.6850000e+01
   9.7400000e+00  -3.2000000e+01  -7.1900000e+00
   4.6490000e+01  -6.0150000e+01  -1.1750000e+01
   2.7160000e+01  -7.3630000e+01  -5.6100000e+00
  -6.2940000e+01  -1.2540000e+01  -2.4680000e+01
   4.8520000e+01  -5.1300000e+01  -2.0510000e+01
   5.2820000e+01  -5.5850000e+01  -2.3490000e+01
  -2.9470000e+01  -1.6990000e+01  -2.8180000e+01
   5.0240000e+01   4.4800000e+00  -4.3980000e+01
   3.3520000e+01  -5.8070000e+01  -1.1740000e+01
   5.6180000e+01  -6.2550000e+01  -1.5040000e+01
   4.5000000e+01  -5.0000000e+01  -1.8000000e+01
   4.5000000e+01  -5.0000000e+01  -1.3000000e+01
  -3.4000000e+01  -1.8000000e+01  -2.2000000e+01
  -3.8000000e+01  -4.7000000e+01  -1.5000000e+01
   4.2000000e+01  -4.2000000e+01  -2.0000000e+01
  -3.6000000e+01  -3.6000000e+01  -1.7000000e+01
   4.2000000e+01  -4.2000000e+01  -1.6000000e+01
  -4.0000000e+01  -4.6000000e+01  -2.0000000e+01
   4.0000000e+01  -4.6000000e+01  -1.6000000e+01
  -4.0000000e+01  -4.2000000e+01  -2.0000000e+01
   4.0000000e+01  -4.2000000e+01  -1.6000000e+01
  -4.0000000e+01  -4.4000000e+01  -2.0000000e+01
   3.8000000e+01  -3.8000000e+01  -1.7000000e+01
  -4.2000000e+01  -4.4000000e+01  -1.8000000e+01
   4.0000000e+01  -4.0000000e+01  -2.0000000e+01
   5.4000000e+01   0.0000000e+00  -3.6000000e+01
  -3.6480000e+01  -1.6090000e+01  -3.1290000e+01
  -2.4770000e+01  -9.8400000e+00  -3.4180000e+01
   6.0040000e+01  -6.3500000e+01  -6.1200000e+00
  -3.4240000e+01  -2.7020000e+01  -2.1480000e+01
  -2.8000000e+01  -5.6000000e+01  -8.0000000e+00
   1.6000000e+01  -7.2000000e+01  -8.0000000e+00
   8.0000000e+00  -6.4000000e+01   2.0000000e+00
   2.3720000e+01  -5.7030000e+01  -1.7900000e+00
   3.4000000e+01  -4.6000000e+01  -4.0000000e+00
   5.8000000e+01  -6.2000000e+01  -1.0000000e+01
   2.4000000e+01  -8.0000000e+01  -1.4000000e+01
  -4.0000000e+01  -7.4000000e+01  -1.4000000e+01
  -4.0000000e+01  -6.0000000e+01  -1.8000000e+01
   4.2000000e+01  -4.8000000e+01  -1.8000000e+01
   6.0000000e+00  -6.3000000e+01   3.0000000e+00
   9.0000000e+00  -7.8000000e+01  -3.0000000e+00
  -3.0000000e+00  -7.5000000e+01  -3.0000000e+00
  -3.4000000e+01  -2.6000000e+01  -1.8000000e+01
  -4.8000000e+01  -5.4000000e+01  -1.6000000e+01
  -4.0000000e+01  -6.0000000e+01  -1.8000000e+01
  -3.0000000e+01  -1.6000000e+01  -3.4000000e+01
  -4.8000000e+01  -5.4000000e+01  -1.6000000e+01
  -4.0000000e+01  -6.0000000e+01  -1.8000000e+01
  -3.0000000e+01  -1.6000000e+01  -3.4000000e+01
  -4.8000000e+01  -5.4000000e+01  -1.6000000e+01
  -4.0000000e+01  -6.0000000e+01  -1.8000000e+01
  -3.0000000e+01  -1.6000000e+01  -3.4000000e+01
  -4.8020000e+01  -5.4600000e+01  -1.9010000e+01
   1.8370000e+01  -6.0400000e+01  -3.6700000e+00
   4.3880000e+01  -5.1760000e+01  -1.8070000e+01
   3.5030000e+01  -9.9100000e+00  -4.0440000e+01
   3.4000000e+01  -6.2300000e+00  -3.4050000e+01
  -1.1570000e+01  -5.9690000e+01  -5.6200000e+00
   3.4000000e+01  -5.6000000e+01  -1.8000000e+01
  -3.8000000e+01  -4.8000000e+01  -2.2000000e+01
  -3.8000000e+01  -4.8000000e+01  -2.0000000e+01
   5.8000000e+01  -6.4000000e+01  -1.0000000e+01
  -3.3000000e+01  -1.8000000e+01  -2.1000000e+01
  -2.7000000e+01  -3.3000000e+01  -2.1000000e+01
   2.7000000e+01  -4.8000000e+01  -1.5000000e+01
   3.6000000e+01  -4.5000000e+01  -1.5000000e+01
   2.7000000e+01  -8.4000000e+01  -9.0000000e+00
  -3.3000000e+01  -4.8000000e+01  -1.8000000e+01
   3.3000000e+01  -4.8000000e+01  -1.8000000e+01
   2.4000000e+01  -8.4000000e+01  -1.5000000e+01
  -2.4000000e+01  -3.3000000e+01  -1.8000000e+01
   2.4000000e+01  -8.4000000e+01  -1.5000000e+01
  -2.7000000e+01  -4.5000000e+01  -1.5000000e+01
   3.3000000e+01  -4.5000000e+01  -1.2000000e+01
  -2.7000000e+01  -4.5000000e+01  -1.5000000e+01
   2.7000000e+01  -3.6000000e+01  -2.1000000e+01
   3.0000000e+01  -6.0000000e+01  -1.5000000e+01
   3.9850000e+01  -5.2600000e+01  -2.2470000e+01
  -2.1650000e+01  -3.8050000e+01  -1.2780000e+01
  -4.9620000e+01  -6.3470000e+01  -7.5500000e+00
   2.6930000e+01  -4.0320000e+01  -1.6740000e+01
   4.4000000e+01  -5.6000000e+01  -2.2000000e+01
   4.2000000e+01  -4.6000000e+01  -2.4000000e+01
  -4.2000000e+01  -4.8000000e+01  -2.2000000e+01
   4.2000000e+01  -5.6000000e+01  -1.8000000e+01
  -4.2000000e+01  -5.8000000e+01  -2.0000000e+01
   4.2000000e+01  -5.2000000e+01  -2.2000000e+01
  -4.4000000e+01  -7.0000000e+01  -1.6000000e+01
   4.4000000e+01  -6.0000000e+01  -1.8000000e+01
   3.4000000e+01  -7.0000000e+01  -1.6000000e+01
  -3.6000000e+01  -6.2000000e+01  -1.8000000e+01
   2.2000000e+01  -9.2000000e+01  -1.0000000e+01
  -4.0000000e+01  -6.0000000e+01  -1.4000000e+01
   3.8000000e+01  -5.2000000e+01  -2.2000000e+01
   4.8000000e+01  -4.8000000e+01  -1.8000000e+01
   3.0000000e+01   2.0000000e+00  -3.4000000e+01
  -3.6000000e+01  -5.4000000e+01  -1.8000000e+01
  -4.4000000e+01  -5.6000000e+01  -1.6000000e+01
   3.0000000e+01   0.0000000e+00  -3.4000000e+01
  -3.8000000e+01  -5.8000000e+01  -2.0000000e+01
  -5.0000000e+01  -5.8000000e+01  -1.8000000e+01
  -3.8000000e+01  -8.0000000e+01  -1.6000000e+01
  -2.8000000e+01  -4.8000000e+01  -1.8000000e+01
  -1.2000000e+01  -9.6000000e+01  -1.4000000e+01
   1.0000000e+01  -6.2000000e+01  -6.0000000e+00
   2.8000000e+01  -7.2000000e+01  -6.0000000e+00
  -1.2000000e+01  -9.0000000e+01  -1.2000000e+01
   4.8000000e+01  -6.0000000e+01  -1.4000000e+01
  -4.4000000e+01  -5.4000000e+01  -1.6000000e+01
  -1.0000000e+01  -7.0000000e+01  -2.0000000e+00
  -5.0000000e+01  -6.0000000e+00  -3.8000000e+01
  -3.0000000e+01  -1.0000000e+01  -3.0000000e+01
   5.0000000e+01  -4.0000000e+00  -3.2000000e+01
  -4.2070000e+01  -5.4830000e+01  -7.4100000e+00
   4.2180000e+01  -5.9000000e+01  -1.0670000e+01
   2.4900000e+01  -5.2470000e+01  -8.7800000e+00
  -1.1690000e+01  -7.5580000e+01  -1.3900000e+00
  -3.5590000e+01  -6.1400000e+01  -9.1100000e+00
  -4.4390000e+01  -5.1620000e+01  -1.8890000e+01
   3.3460000e+01  -4.6470000e+01  -1.4000000e+01
   2.7130000e+01  -5.4170000e+01  -4.1700000e+00
  -2.4710000e+01  -7.3910000e+01  -5.8200000e+00
   2.2870000e+01  -7.1200000e+01  -2.4100000e+00
  -3.7840000e+01  -5.3310000e+01  -1.4350000e+01
   4.2180000e+01  -5.9000000e+01  -1.0670000e+01
   3.3480000e+01  -5.7310000e+01  -1.5170000e+01
   3.5590000e+01  -4.4540000e+01  -1.6470000e+01
   2.2870000e+01  -7.1200000e+01  -2.4100000e+00
   5.0750000e+01  -5.4060000e+01  -1.5790000e+01
   3.1360000e+01  -6.2430000e+01  -1.2390000e+01
   3.8550000e+01  -5.0650000e+01  -1.6990000e+01
  -3.9440000e+01  -5.9660000e+01  -1.6450000e+01
   3.7440000e+01  -4.7740000e+01  -2.0570000e+01
  -4.0540000e+01  -5.6750000e+01  -2.0030000e+01
   3.0930000e+01  -9.8500000e+00  -3.5510000e+01
   2.8740000e+01  -1.3500000e+00  -3.6320000e+01
   3.6690000e+01  -6.6230000e+01  -1.8830000e+01
   8.7900000e+00  -4.7440000e+01  -4.0000000e-02
   1.1020000e+01  -7.9750000e+01  -1.3600000e+00
   2.3500000e+00  -6.4690000e+01  -4.7000000e-01
   1.3080000e+01  -7.6120000e+01  -8.4800000e+00
  -4.1000000e+01  -1.3000000e+01  -3.0000000e+01
  -2.6000000e+01  -5.6000000e+01  -8.0000000e+00
   4.3000000e+01  -4.7000000e+01  -1.1000000e+01
   5.8000000e+01  -5.6000000e+01  -1.2000000e+01
   5.8000000e+01  -4.8000000e+01  -1.4000000e+01
   4.0000000e+01  -5.8000000e+01  -2.0000000e+01
  -5.0000000e+01  -5.0000000e+01  -2.2000000e+01
  -4.6000000e+01  -5.0000000e+01  -2.4000000e+01
   5.4000000e+01  -4.0000000e+01  -1.8000000e+01
   5.4000000e+01  -3.6000000e+01  -1.6000000e+01
   6.0000000e+01  -4.8000000e+01  -1.4000000e+01
   5.6000000e+01  -3.8000000e+01  -1.4000000e+01
  -5.8000000e+01  -2.2000000e+01  -1.8000000e+01
  -4.4000000e+01  -3.8000000e+01  -2.6000000e+01
  -5.6000000e+01  -3.0000000e+01  -2.6000000e+01
  -3.6000000e+01  -6.9000000e+01  -1.3000000e+01
  -3.6000000e+01  -7.0000000e+01  -1.0000000e+01
  -3.6000000e+01  -7.0000000e+01  -1.0000000e+01
  -2.6000000e+01  -7.8000000e+01  -8.0000000e+00
  -3.6000000e+01  -7.0000000e+01  -1.0000000e+01
  -4.2000000e+01  -5.2000000e+01  -1.6000000e+01
   5.2920000e+01  -5.3950000e+01  -1.4720000e+01
   4.0000000e+01  -5.4000000e+01  -2.2000000e+01
   4.0000000e+01  -5.4000000e+01  -2.2000000e+01
   4.0000000e+01  -5.0000000e+01  -2.2000000e+01
   3.8000000e+01  -5.0000000e+01  -2.2000000e+01
  -3.8000000e+01  -6.2000000e+01  -1.8000000e+01
  -3.4350000e+01  -1.7220000e+01  -3.2340000e+01
  -3.4350000e+01  -1.7220000e+01  -3.2340000e+01
  -3.4350000e+01  -1.7220000e+01  -3.2340000e+01
   2.0480000e+01  -6.5050000e+01  -8.8800000e+00
   8.8000000e+00  -5.7830000e+01   2.9100000e+00
   6.6500000e+00  -5.7930000e+01   1.8300000e+00
   3.0180000e+01  -7.1880000e+01  -1.7300000e+00
   2.1510000e+01  -5.1210000e+01  -8.9400000e+00
  -1.4820000e+01  -5.2480000e+01  -8.4200000e+00
  -8.3300000e+00  -6.5930000e+01  -4.0200000e+00
   1.0900000e+01  -6.5820000e+01  -4.2500000e+00
   1.4130000e+01  -6.8890000e+01  -2.9100000e+00
  -1.1520000e+01  -6.9040000e+01  -2.6100000e+00
   5.5700000e+00  -6.7970000e+01  -4.0100000e+00
   4.2000000e+01  -4.6000000e+01  -2.3000000e+01
   4.5000000e+01  -4.6000000e+01  -2.3000000e+01
   5.1000000e+01  -7.0000000e+00  -2.6000000e+01
   6.0000000e+00  -8.2000000e+01  -1.0000000e+01
  -1.6000000e+01  -8.8000000e+01  -1.4000000e+01
   3.4000000e+01  -6.0000000e+01  -1.2000000e+01
   2.2000000e+01  -5.6000000e+01  -4.0000000e+00
  -1.2000000e+01  -6.4000000e+01   4.0000000e+00
  -3.4790000e+01  -1.9690000e+01  -2.4180000e+01
   2.4670000e+01  -9.2330000e+01  -1.2900000e+01
  -3.2680000e+01  -1.7440000e+01  -2.2130000e+01
   3.7820000e+01  -7.0270000e+01  -1.6210000e+01
   3.7800000e+01  -6.6020000e+01  -1.6630000e+01
  -3.5610000e+01  -7.9040000e+01  -1.4090000e+01
   2.7180000e+01  -8.2240000e+01  -5.8800000e+00
   1.3000000e+00  -6.6610000e+01   1.9800000e+00
   3.7800000e+01  -6.6020000e+01  -1.6630000e+01
   5.4000000e+01  -4.6000000e+01  -2.0000000e+01
  -3.6000000e+01  -5.8000000e+01  -1.4000000e+01
  -5.8000000e+01  -4.4000000e+01  -1.2000000e+01
   3.2000000e+01  -5.4000000e+01  -1.0000000e+01
  -4.6000000e+01  -4.8000000e+01  -1.8000000e+01
  -5.4000000e+01  -4.8000000e+01  -1.8000000e+01
  -5.2000000e+01  -5.8000000e+01  -2.2000000e+01
   4.2000000e+01  -5.8000000e+01  -2.2000000e+01
  -3.8000000e+01  -5.0000000e+01  -2.2000000e+01
   1.2000000e+01  -3.6000000e+01  -8.0000000e+00
   1.0000000e+01  -3.8000000e+01  -2.0000000e+00
  -2.8000000e+01  -5.0000000e+01  -8.0000000e+00
  -2.2000000e+01  -6.0000000e+01  -1.0000000e+01
  -2.6000000e+01  -7.4000000e+01  -4.0000000e+00
  -3.6000000e+01  -4.8000000e+01  -2.2000000e+01
   3.2000000e+01  -5.0000000e+01  -1.0000000e+01
   3.0000000e+01  -4.2000000e+01  -1.6000000e+01
   3.8000000e+01  -6.4000000e+01  -1.4000000e+01
   2.2000000e+01  -4.4000000e+01  -8.0000000e+00
  -1.6000000e+01  -6.0000000e+01  -6.0000000e+00
   2.2000000e+01  -5.0000000e+01  -2.0000000e+00
  -5.0000000e+01  -2.0000000e+00  -3.6000000e+01
  -5.6000000e+01  -5.4000000e+01  -2.2000000e+01
  -5.6000000e+01  -8.0000000e+00  -3.0000000e+01
  -5.6000000e+01  -5.2000000e+01  -2.4000000e+01
  -1.6000000e+01  -5.8000000e+01  -2.0000000e+00
   4.8000000e+01   4.0000000e+00  -4.0000000e+01
  -5.4000000e+01  -3.0000000e+01  -1.8000000e+01
   1.2000000e+01  -8.8000000e+01  -5.0000000e+00
   3.9000000e+01  -2.2000000e+01  -2.3000000e+01
  -3.9000000e+01  -3.1000000e+01  -1.4000000e+01
   5.4000000e+01  -6.7000000e+01  -8.0000000e+00
   6.3000000e+01  -5.5000000e+01  -2.0000000e+00
   4.5000000e+01  -7.3000000e+01  -5.0000000e+00
  -3.0000000e+01  -3.1000000e+01  -2.6000000e+01
  -1.5000000e+01  -8.5000000e+01  -8.0000000e+00
  -1.2000000e+01  -6.7000000e+01  -8.0000000e+00
   9.0000000e+00  -7.9000000e+01  -2.0000000e+00
  -2.4000000e+01  -9.1000000e+01  -1.7000000e+01
  -4.8000000e+01  -6.1000000e+01  -5.0000000e+00
  -3.9000000e+01  -8.2000000e+01  -1.4000000e+01
   9.0000000e+00  -7.6000000e+01   1.0000000e+00
  -5.1000000e+01  -5.8000000e+01  -1.4000000e+01
   3.6000000e+01  -4.3000000e+01  -8.0000000e+00
  -2.1000000e+01  -8.2000000e+01  -1.4000000e+01
  -4.2000000e+01  -4.6000000e+01  -2.0000000e+01
   4.2000000e+01  -4.9000000e+01  -1.5000000e+01
  -1.1000000e+01  -7.7000000e+01  -5.0000000e+00
  -2.1000000e+01  -8.1000000e+01  -1.5000000e+01
   1.8000000e+01  -8.8000000e+01  -1.0000000e+01
   3.2000000e+01  -7.0000000e+01  -1.0000000e+01
  -2.1000000e+01  -8.1000000e+01  -1.5000000e+01
   1.8000000e+01  -8.8000000e+01  -1.0000000e+01
   1.4000000e+01  -8.8000000e+01  -5.0000000e+00
  -3.7350000e+01  -4.5900000e+01  -1.7630000e+01
   4.1740000e+01  -4.5260000e+01  -1.6360000e+01
   5.3580000e+01  -5.1990000e+01  -8.1300000e+00
   8.8100000e+00  -8.1860000e+01  -5.1100000e+00
   2.7930000e+01  -5.0030000e+01  -8.0000000e+00
   2.7980000e+01  -5.3830000e+01  -2.1100000e+00
   5.6100000e+00  -7.3000000e+01  -2.4000000e-01
  -2.2240000e+01  -9.0390000e+01  -1.6310000e+01
   3.5420000e+01  -6.6360000e+01  -1.3410000e+01
  -2.5430000e+01  -7.0440000e+01  -5.6700000e+00
  -4.2000000e+01  -4.5000000e+01  -1.8000000e+01
   4.2000000e+01  -4.8000000e+01  -2.1000000e+01
   1.8000000e+01  -6.6000000e+01   3.0000000e+00
   5.5750000e+01  -5.2690000e+01  -3.6300000e+00
  -2.0200000e+01  -4.7400000e+01  -1.1010000e+01
   3.6000000e+01  -5.4000000e+01  -2.1000000e+01
   1.2000000e+01  -5.4000000e+01   9.0000000e+00
   3.0000000e+01  -6.9000000e+01  -3.0000000e+00
   9.0000000e+00  -7.5000000e+01  -3.0000000e+00
   1.2000000e+01  -7.5000000e+01  -3.0000000e+00
  -1.5000000e+01  -8.4000000e+01   0.0000000e+00
  -2.7000000e+01  -3.6000000e+01  -1.8000000e+01
  -1.5000000e+01  -3.9000000e+01  -6.0000000e+00
   5.6000000e+01  -6.4000000e+01  -2.0000000e+00
   4.0000000e+00  -7.8000000e+01  -4.0000000e+00
   4.2000000e+01  -5.4000000e+01  -1.2000000e+01
   3.6000000e+01  -6.8000000e+01  -1.2000000e+01
   1.8000000e+01  -7.0000000e+01  -4.0000000e+00
   4.0000000e+01  -7.0000000e+01  -1.8000000e+01
   3.2000000e+01  -6.0000000e+00  -4.2000000e+01
  -2.6000000e+01  -4.8000000e+01  -1.4000000e+01
   2.6000000e+01  -4.0000000e+01  -1.4000000e+01
   3.0000000e+01  -4.4000000e+01  -1.2000000e+01
   3.0000000e+01  -4.8000000e+01  -1.2000000e+01
  -2.8000000e+01  -5.4000000e+01  -1.2000000e+01
   2.2000000e+01  -3.6000000e+01  -1.8000000e+01
   2.8000000e+01   4.0000000e+00  -3.8000000e+01
  -3.4000000e+01  -5.0000000e+01  -1.2000000e+01
   4.8000000e+01  -4.6000000e+01  -2.6000000e+01
  -4.8000000e+01  -4.4000000e+01  -2.6000000e+01
   2.6000000e+01  -4.8000000e+01  -1.2000000e+01
  -1.6000000e+01  -7.0000000e+01  -1.0000000e+01
   2.2000000e+01  -3.2000000e+01  -2.0000000e+01
  -2.4000000e+01   4.0000000e+00  -4.0000000e+01
   3.8000000e+01  -4.4000000e+01  -1.6000000e+01
   4.8000000e+01  -1.8000000e+01  -2.8000000e+01
  -4.4000000e+01  -2.6000000e+01  -2.2000000e+01
   8.0000000e+00  -8.6000000e+01  -4.0000000e+00
   2.4000000e+01  -4.4000000e+01  -1.4000000e+01
  -3.2000000e+01  -8.8000000e+01  -1.4000000e+01
   4.4000000e+01  -5.0000000e+01  -1.0000000e+01
  -4.0000000e+01  -5.4000000e+01  -1.8000000e+01
   4.0000000e+01  -4.8000000e+01  -2.0000000e+01
  -3.8000000e+01  -5.4000000e+01  -2.0000000e+01
   3.0000000e+01  -7.4000000e+01  -1.6000000e+01
  -2.8000000e+01  -7.4000000e+01  -1.0000000e+01
  -6.2000000e+01  -4.4000000e+01  -1.4000000e+01
  -1.8600000e+00  -5.9750000e+01   6.5400000e+00
   4.2000000e+01  -5.2000000e+01  -2.0000000e+01
   4.0000000e+01  -4.2000000e+01  -2.2000000e+01
   4.2000000e+01  -2.6000000e+01  -2.0000000e+01
  -4.2000000e+01  -3.6000000e+01  -1.6000000e+01
  -1.2000000e+01  -6.6000000e+01   2.0000000e+00
   8.0000000e+00  -7.0000000e+01   2.0000000e+00
  -3.4230000e+01  -3.2480000e+01  -2.3250000e+01
  -4.4900000e+01  -2.4710000e+01  -1.8210000e+01
   6.1010000e+01  -4.7000000e+01  -1.3090000e+01
   3.3080000e+01  -2.8900000e+01  -2.4330000e+01
   4.9020000e+01  -1.3200000e+01  -2.9170000e+01
  -4.7220000e+01  -1.3500000e+00  -3.2410000e+01
   5.4720000e+01  -6.4410000e+01  -3.7600000e+00
   5.6820000e+01  -5.3830000e+01  -4.6700000e+00
   1.4190000e+01  -8.1400000e+01   3.7000000e-01
  -1.1510000e+01  -7.8810000e+01  -5.1300000e+00
  -2.0040000e+01  -8.2040000e+01  -4.7600000e+00
  -2.6570000e+01  -7.6670000e+01  -1.7410000e+01
   3.5360000e+01  -6.2560000e+01  -1.9300000e+01
  -3.7250000e+01  -7.8850000e+01  -1.7100000e+01
   2.8620000e+01  -3.3500000e+00  -3.7570000e+01
  -1.4000000e+01  -7.8000000e+01  -6.0000000e+00
  -8.0000000e+00  -5.8000000e+01   2.0000000e+00
   1.8000000e+01  -7.6000000e+01  -4.0000000e+00
  -6.1200000e+00  -6.5150000e+01   5.9300000e+00
  -5.2000000e+01  -4.2000000e+01  -1.4000000e+01
  -5.8000000e+01  -4.6000000e+01  -1.2000000e+01
  -3.2000000e+01  -7.2000000e+01  -1.6000000e+01
  -4.4000000e+01  -5.2000000e+01  -1.6000000e+01
   1.6000000e+01  -9.6000000e+01  -6.0000000e+00
   4.6000000e+01  -6.0000000e+01  -1.6000000e+01
   1.6000000e+01  -9.6000000e+01  -6.0000000e+00
   4.6000000e+01  -6.0000000e+01  -1.6000000e+01
   1.6000000e+01  -9.6000000e+01  -6.0000000e+00
   4.6000000e+01  -6.0000000e+01  -1.6000000e+01
   2.4000000e+01  -8.4000000e+01  -1.2000000e+01
   2.4000000e+01  -8.8000000e+01  -1.6000000e+01
   2.8000000e+01  -7.2000000e+01  -1.2000000e+01
  -5.0900000e+01  -3.6550000e+01  -1.8030000e+01
   2.4940000e+01  -9.1590000e+01  -1.3880000e+01
   4.2840000e+01  -5.8110000e+01  -1.7530000e+01
  -1.7970000e+01  -4.9700000e+01   3.1000000e-01
   3.3270000e+01  -6.7510000e+01  -1.4400000e+01
   1.1950000e+01  -7.5930000e+01  -1.1220000e+01
   3.5440000e+01  -6.9440000e+01  -1.2030000e+01
  -5.4000000e+01  -4.5000000e+01  -1.8000000e+01
  -1.7000000e+01  -8.5000000e+01  -6.0000000e+00
  -5.6000000e+01  -1.8000000e+01  -2.4000000e+01
  -2.9000000e+01  -8.5000000e+01  -1.4000000e+01
  -5.4000000e+01  -4.5000000e+01  -1.5000000e+01
  -6.3000000e+01  -1.8000000e+01  -2.1000000e+01
  -6.7000000e+01  -2.5000000e+01  -2.0000000e+01
  -4.3000000e+01  -1.6000000e+01  -3.3000000e+01
  -2.4000000e+01  -9.0000000e+01  -1.5000000e+01
  -5.6000000e+01  -4.9000000e+01  -1.7000000e+01
  -4.2000000e+01  -4.5000000e+01  -2.0000000e+01
   1.7000000e+01  -9.2000000e+01  -1.5000000e+01
  -3.8000000e+01  -1.9000000e+01  -3.2000000e+01
  -3.8000000e+01   1.0000000e+01  -3.5000000e+01
  -5.6000000e+01  -4.9000000e+01  -1.1000000e+01
   1.9000000e+01  -9.5000000e+01  -1.7000000e+01
  -4.6000000e+01   1.0000000e+01  -3.5000000e+01
  -1.7000000e+01  -9.3000000e+01  -1.2000000e+01
  -3.2000000e+01  -1.4000000e+01  -3.0000000e+01
  -3.7200000e+01  -8.2740000e+01  -1.2310000e+01
   2.2680000e+01  -8.2040000e+01  -8.6000000e+00
  -4.1480000e+01  -8.0650000e+01  -1.2440000e+01
  -4.3970000e+01  -1.8420000e+01  -3.3240000e+01
  -3.7200000e+01  -8.2740000e+01  -1.2310000e+01
   2.2680000e+01  -8.4150000e+01  -8.4200000e+00
   2.2730000e+01  -9.2440000e+01  -5.5000000e+00
  -2.2210000e+01  -8.8990000e+01  -1.1960000e+01
   2.2680000e+01  -9.0840000e+01  -1.2320000e+01
   5.0350000e+01  -6.7580000e+01  -1.6820000e+01
   2.2730000e+01  -9.2440000e+01  -5.5000000e+00
   2.2690000e+01  -9.5070000e+01  -1.1970000e+01
   5.0350000e+01  -6.5470000e+01  -1.7000000e+01
   4.8210000e+01  -6.5480000e+01  -1.6970000e+01
  -1.8000000e+01  -8.2000000e+01  -2.0000000e+00
   3.6000000e+01  -5.0000000e+01  -1.2000000e+01
   3.4000000e+01  -5.8000000e+01  -1.6000000e+01
  -3.6000000e+01  -4.6000000e+01  -1.2000000e+01
   4.0000000e+01  -5.6000000e+01  -1.0000000e+01
  -4.4000000e+01  -5.6000000e+01  -2.0000000e+01
   1.4270000e+01  -5.7740000e+01   4.2500000e+00
  -1.1740000e+01  -5.0810000e+01  -4.8000000e-01
  -1.3820000e+01  -6.4430000e+01   3.1500000e+00
  -1.8200000e+01  -7.1450000e+01  -2.8100000e+00
  -5.1800000e+00  -7.0990000e+01   1.4100000e+00
  -3.9000000e+01  -5.7000000e+01  -9.0000000e+00
  -4.2000000e+01  -5.7000000e+01  -1.5000000e+01
  -4.1510000e+01  -6.0050000e+01  -7.4800000e+00
  -4.7930000e+01  -5.5850000e+01  -7.7500000e+00
  -2.9820000e+01  -4.2000000e+01  -9.1200000e+00
  -4.6850000e+01  -5.9020000e+01  -7.5000000e+00
  -4.7950000e+01  -5.4970000e+01  -1.0060000e+01
  -2.0070000e+01  -9.2150000e+01  -1.1720000e+01
  -2.7590000e+01  -8.6030000e+01  -1.4380000e+01
  -7.0000000e+00  -7.9000000e+01   0.0000000e+00
   1.3000000e+01  -3.8000000e+01   0.0000000e+00
  -7.0000000e+00  -7.9000000e+01   0.0000000e+00
  -1.3000000e+01  -7.9000000e+01   0.0000000e+00
  -5.6450000e+01  -1.4650000e+01  -2.4590000e+01
  -6.2930000e+01  -1.4670000e+01  -2.4470000e+01
  -4.1250000e+01  -3.2670000e+01  -2.3060000e+01
   4.6340000e+01  -3.5040000e+01  -1.8720000e+01
  -2.1550000e+01  -8.7600000e+01  -1.4600000e+01
   1.6000000e+01  -9.0000000e+01  -8.0000000e+00
  -4.8000000e+01  -5.2000000e+01  -1.2000000e+01
   3.8000000e+01  -4.4000000e+01  -2.2000000e+01
  -5.0000000e+01  -4.4000000e+01  -1.0000000e+01
  -4.8000000e+01  -5.6000000e+01  -1.2000000e+01
  -2.4000000e+01  -8.2000000e+01  -1.4000000e+01
   1.6000000e+01  -6.2000000e+01  -8.0000000e+00
   1.4000000e+01  -7.0000000e+01  -6.0000000e+00
  -2.2000000e+01  -4.2000000e+01  -1.2000000e+01
  -3.0000000e+01  -4.0000000e+01  -1.8000000e+01
  -2.4000000e+01  -5.0000000e+01  -1.6000000e+01
   5.8750000e+01  -2.5230000e+01  -2.0470000e+01
   6.0900000e+01  -2.5050000e+01  -1.8280000e+01
   5.6630000e+01  -2.7190000e+01  -1.8050000e+01
  -4.5920000e+01  -4.9470000e+01  -2.1700000e+01
  -4.8050000e+01  -5.1600000e+01  -2.1490000e+01
  -4.0560000e+01  -4.6980000e+01  -1.7510000e+01
   3.9570000e+01  -4.1210000e+01  -1.8910000e+01
  -4.6910000e+01  -5.4160000e+01  -1.3480000e+01
   4.6120000e+01  -6.4980000e+01  -1.0300000e+01
  -4.8350000e+01   1.2310000e+01  -3.4650000e+01
  -4.4070000e+01   1.1360000e+01  -3.3510000e+01
  -3.3320000e+01  -1.0900000e+00  -3.0360000e+01
  -3.8000000e+01  -4.9000000e+01  -1.4000000e+01
  -4.0000000e+01  -5.7000000e+01  -1.4000000e+01
  -3.8000000e+01  -4.9000000e+01  -1.4000000e+01
  -3.8000000e+01  -4.9000000e+01  -1.4000000e+01
  -4.0000000e+01  -6.0000000e+01  -1.4000000e+01
  -3.0000000e+01  -6.9000000e+01  -1.3000000e+01
  -3.8000000e+01  -4.9000000e+01  -1.4000000e+01
  -3.6000000e+01  -6.9000000e+01  -1.3000000e+01
  -3.7000000e+01  -4.9000000e+01  -1.4000000e+01
  -4.0000000e+01  -5.7000000e+01  -1.4000000e+01
   5.2000000e+01  -5.6000000e+01  -8.0000000e+00
  -2.1210000e+01  -6.1070000e+01  -8.7400000e+00
  -4.2000000e+01  -4.6000000e+01  -2.2000000e+01
  -3.4000000e+01  -4.4000000e+01  -2.2000000e+01
  -3.8000000e+01  -3.8000000e+01  -2.4000000e+01
  -3.6000000e+01  -3.2000000e+01  -1.8000000e+01
  -2.8000000e+01  -3.6000000e+01  -2.2000000e+01
  -5.2000000e+01  -8.0000000e+00  -2.6000000e+01
  -3.8000000e+01  -5.0000000e+01  -1.8000000e+01
  -4.4000000e+01  -6.4000000e+01  -1.8000000e+01
  -3.6000000e+01  -4.6000000e+01  -2.0000000e+01
  -2.8000000e+01  -3.6000000e+01  -2.2000000e+01
  -3.4000000e+01  -5.4000000e+01  -1.8000000e+01
   3.8000000e+01  -4.8000000e+01  -2.2000000e+01
   1.6000000e+01  -9.2000000e+01  -6.0000000e+00
  -4.4000000e+01  -5.0000000e+01  -1.8000000e+01
  -5.2000000e+01  -5.6000000e+01  -1.4000000e+01
  -1.4000000e+01  -9.4000000e+01  -1.2000000e+01
  -5.6000000e+01  -2.1000000e+01  -2.0000000e+01
   5.0000000e+01  -5.0000000e+01  -5.0000000e+00
  -4.1000000e+01  -6.1000000e+01  -1.4000000e+01
   5.9430000e+01  -5.7020000e+01  -1.3400000e+01
  -5.0930000e+01  -3.6760000e+01  -2.0250000e+01
   4.6540000e+01  -6.7490000e+01  -9.9100000e+00
   5.2870000e+01  -4.4480000e+01  -1.6770000e+01
  -4.0010000e+01  -3.5890000e+01  -1.1560000e+01
  -2.9370000e+01  -3.0510000e+01  -2.3480000e+01
  -3.8000000e+01  -4.4000000e+01  -1.4000000e+01
  -4.0000000e+01  -6.2000000e+01  -1.2000000e+01
   8.0000000e+00  -6.2000000e+01   2.0000000e+00
  -2.0000000e+00  -7.0000000e+01   2.0000000e+00
  -4.0000000e+01  -4.0000000e+01  -1.4000000e+01
  -4.0000000e+01  -4.0000000e+01  -1.8000000e+01
  -4.0000000e+01  -4.2000000e+01  -1.8000000e+01
  -4.0000000e+01  -4.2000000e+01  -2.0000000e+01
   4.5000000e+01  -6.3000000e+01  -3.0000000e+00
  -4.0000000e+01  -6.2000000e+01  -1.2000000e+01
  -3.4000000e+01  -5.8000000e+01  -1.2000000e+01
  -4.6000000e+01  -5.2000000e+01  -1.2000000e+01
   4.4000000e+01  -6.2000000e+01  -8.0000000e+00
  -3.4000000e+01  -6.2000000e+01  -8.0000000e+00
  -3.8000000e+01  -6.2000000e+01  -1.2000000e+01
  -5.0000000e+01  -5.0000000e+01  -8.0000000e+00
   4.0000000e+01  -6.0000000e+01  -8.0000000e+00
  -5.6000000e+01  -3.2000000e+01  -1.6000000e+01
   5.5780000e+01   6.6000000e+00  -3.3080000e+01
   2.7150000e+01  -8.2450000e+01  -8.1000000e+00
  -5.1160000e+01   1.9700000e+00  -3.0800000e+01
  -4.6380000e+01  -6.6750000e+01  -8.4000000e+00
   2.7150000e+01  -8.2450000e+01  -8.1000000e+00
   2.2680000e+01  -3.6520000e+01  -1.0320000e+01
   6.0640000e+01  -6.0430000e+01  -4.1200000e+00
   2.2690000e+01  -4.0780000e+01  -9.9000000e+00
   6.0630000e+01  -5.7240000e+01  -4.4400000e+00
  -4.1190000e+01  -4.7560000e+01  -2.1590000e+01
   1.8420000e+01  -7.1090000e+01  -1.2430000e+01
  -2.2610000e+01  -7.7620000e+01  -1.1090000e+01
  -4.2000000e+01  -4.2000000e+01  -1.2000000e+01
  -4.4000000e+01  -5.8000000e+01  -1.0000000e+01
   4.6000000e+01   8.0000000e+00  -4.0000000e+01
   5.6000000e+01  -2.8000000e+01  -1.4000000e+01
   5.2000000e+01  -2.8000000e+01  -2.2000000e+01
   4.6000000e+01   8.0000000e+00  -4.0000000e+01
   5.6000000e+01  -2.8000000e+01  -1.4000000e+01
   5.2000000e+01  -2.8000000e+01  -2.2000000e+01
   5.5240000e+01  -5.9390000e+01  -4.1300000e+00
   5.6330000e+01  -6.6940000e+01  -4.5300000e+00
  -5.2000000e+01   8.0000000e+00  -3.8000000e+01
  -3.4000000e+01  -7.4000000e+01  -1.6000000e+01
  -2.0000000e+01  -8.2000000e+01  -1.0000000e+01
   3.6000000e+01  -6.0000000e+00  -3.2000000e+01
   5.8000000e+01  -1.8000000e+01  -1.8000000e+01
   7.7600000e+00  -7.0700000e+01   1.7700000e+00
  -2.4420000e+01  -6.9970000e+01  -1.3530000e+01
  -2.8660000e+01  -6.0850000e+01  -5.3300000e+00
   2.4710000e+01  -5.4530000e+01  -1.0930000e+01
  -1.5750000e+01  -7.9640000e+01  -1.6700000e+00
   1.1970000e+01  -6.6960000e+01  -5.2800000e+00
   1.6200000e+01  -6.9560000e+01  -1.1800000e+01
  -1.9070000e+01  -6.3250000e+01  -9.7000000e+00
  -2.4390000e+01  -6.9630000e+01  -9.1000000e+00
   3.1150000e+01  -6.2950000e+01  -1.0300000e+01
   2.6980000e+01  -8.3870000e+01  -5.1500000e+00
   4.1870000e+01  -5.6030000e+01  -4.3100000e+00
  -2.4330000e+01  -8.0030000e+01  -6.0000000e+00
   4.1810000e+01  -6.7630000e+01  -1.6720000e+01
  -2.4380000e+01  -5.9600000e+01  -3.2500000e+00
   2.4780000e+01  -5.3850000e+01  -2.0700000e+00
  -2.2180000e+01  -7.5450000e+01  -1.9500000e+00
   2.0580000e+01  -8.8220000e+01  -5.8300000e+00
  -9.4100000e+00  -9.2430000e+01  -1.6280000e+01
  -4.4420000e+01  -3.6530000e+01  -1.8140000e+01
  -3.5640000e+01  -7.2660000e+01  -1.4720000e+01
   3.6410000e+01  -3.8600000e+01  -1.2400000e+01
   3.6510000e+01  -7.0490000e+01  -1.1960000e+01
  -4.4760000e+01  -4.7380000e+01  -8.5000000e+00
  -3.8330000e+01  -6.0280000e+01  -1.0840000e+01
   2.7970000e+01  -7.1520000e+01  -1.0660000e+01
  -1.3620000e+01  -6.8710000e+01   1.8500000e+00
  -1.7970000e+01  -4.9700000e+01   3.1000000e-01
  -7.4400000e+00  -6.9600000e+01  -6.5400000e+00
  -1.6270000e+01  -3.6010000e+01  -1.4190000e+01
   9.8000000e+00  -7.8230000e+01  -1.3230000e+01
  -3.9380000e+01  -7.8870000e+01  -1.7080000e+01
   1.6210000e+01  -6.7270000e+01  -9.7600000e+00
  -7.2500000e+00  -7.5700000e+01  -6.5600000e+00
  -2.2240000e+01  -8.7050000e+01  -1.4360000e+01
   3.5360000e+01  -5.8150000e+01  -1.7440000e+01
   1.4080000e+01  -6.9400000e+01  -9.5600000e+00
  -2.0090000e+01  -8.9150000e+01  -1.4200000e+01
  -4.1560000e+01  -6.6100000e+01  -1.7010000e+01
   1.6200000e+01  -6.9560000e+01  -1.1800000e+01
  -3.7920000e+01  -2.5450000e+01  -1.4870000e+01
  -2.6550000e+01  -7.6500000e+01  -1.5190000e+01
   2.2690000e+01  -9.0670000e+01  -1.0110000e+01
   3.5320000e+01  -4.8640000e+01  -1.8240000e+01
  -2.2220000e+01  -9.1280000e+01  -1.4000000e+01
  -2.8820000e+01  -4.2680000e+01  -1.8000000e+01
   4.3870000e+01  -3.9790000e+01  -1.4620000e+01
  -3.3970000e+01  -8.8010000e+01  -1.1910000e+01
  -7.2500000e+00  -7.5700000e+01  -6.5600000e+00
  -3.2000000e+01  -4.0000000e+01  -2.0000000e+01
  -4.4000000e+01  -5.4000000e+01  -1.4000000e+01
  -4.4000000e+01  -5.4000000e+01  -2.2000000e+01
  -4.2000000e+01  -5.2000000e+01  -2.2000000e+01
   3.2000000e+01  -5.8000000e+01  -4.0000000e+00
  -4.0000000e+01  -6.6000000e+01  -1.2000000e+01
  -4.2000000e+01  -4.2000000e+01  -2.0000000e+01
  -4.0000000e+01  -6.6000000e+01  -1.2000000e+01
  -4.2000000e+01  -4.2000000e+01  -2.0000000e+01
   4.8000000e+01  -7.2000000e+01  -1.0000000e+01
   6.0000000e+00  -7.6000000e+01  -6.0000000e+00
  -2.0000000e+00  -7.8000000e+01   6.0000000e+00
  -8.0000000e+00  -6.4000000e+01   2.0000000e+00
   0.0000000e+00  -6.6000000e+01   8.0000000e+00
   1.4000000e+01  -2.8000000e+01  -8.0000000e+00
   1.0000000e+01  -4.6000000e+01   4.0000000e+00
   1.8000000e+01  -9.2000000e+01  -1.2000000e+01
  -4.0000000e+01  -4.4000000e+01  -2.4000000e+01
  -1.6000000e+01  -9.2000000e+01  -1.0000000e+01
   3.4000000e+01  -8.0000000e+01  -1.6000000e+01
   8.0000000e+00  -6.4000000e+01  -1.0000000e+01
  -4.2600000e+01  -6.2510000e+01  -1.1720000e+01
  -4.6000000e+01  -5.1000000e+01  -1.3000000e+01
  -5.0000000e+01  -5.7000000e+01  -1.2000000e+01
  -3.6000000e+01  -6.1000000e+01  -1.9000000e+01
  -3.6000000e+01  -5.2000000e+01  -2.1000000e+01
   5.7000000e+01  -5.0000000e+01  -1.9000000e+01
  -2.1130000e+01  -7.6760000e+01  -5.1900000e+00
  -2.9100000e+00  -7.9390000e+01   3.9000000e-01
  -2.1100000e+01  -8.4160000e+01  -4.5700000e+00
   8.7600000e+00  -5.8170000e+01  -1.5200000e+00
   1.7340000e+01  -5.1260000e+01   4.4900000e+00
  -1.7080000e+01  -3.1780000e+01  -1.5700000e+01
   1.3500000e+00  -7.6190000e+01   8.0000000e-02
   4.6800000e+01  -5.2700000e+00  -3.6500000e+01
   5.7510000e+01  -1.1550000e+01  -3.6100000e+01
   4.3640000e+01  -4.8600000e+00  -3.0930000e+01
  -4.4920000e+01  -2.8140000e+01  -2.1270000e+01
   6.1910000e+01  -1.7980000e+01  -2.3340000e+01
  -3.7320000e+01  -5.9820000e+01  -1.8700000e+01
   5.7710000e+01  -2.7100000e+01  -1.6960000e+01
   5.7710000e+01  -2.7100000e+01  -1.6960000e+01
   8.6300000e+00  -3.4280000e+01  -9.1000000e+00
  -4.8950000e+01  -6.6350000e+01  -5.7500000e+00
   8.7600000e+00  -4.3910000e+01   3.9800000e+00
   5.4460000e+01  -2.7550000e+01  -2.2460000e+01
   5.7740000e+01  -3.4500000e+01  -1.6340000e+01
   1.2910000e+01  -3.4260000e+01  -9.1500000e+00
   1.3300000e+00  -7.1960000e+01  -2.8000000e-01
  -3.7210000e+01  -7.8510000e+01  -1.2670000e+01
   4.6020000e+01  -5.6150000e+01  -1.9960000e+01
  -1.6820000e+01  -6.9790000e+01   1.9800000e+00
  -4.1570000e+01  -5.6330000e+01  -1.4480000e+01
   1.9420000e+01  -5.4050000e+01  -4.2200000e+00
  -1.1610000e+01  -5.6780000e+01  -9.2100000e+00
  -5.1140000e+01  -5.9130000e+01  -8.5600000e+00
  -2.8870000e+01  -3.4480000e+01  -2.2030000e+01
  -4.0560000e+01  -5.3580000e+01  -2.0300000e+01
  -2.2290000e+01  -7.1100000e+01  -1.4580000e+01
  -1.6880000e+01  -6.7040000e+01  -3.8300000e+00
   4.9270000e+01  -5.5700000e+01  -1.4460000e+01
   8.7900000e+00  -6.6720000e+01  -1.9200000e+00
   5.0330000e+01  -4.4780000e+01  -1.0930000e+01
  -3.6480000e+01  -8.3400000e+00  -2.7480000e+01
  -4.3670000e+01  -5.8110000e+01  -9.8400000e+00
  -2.1330000e+01  -3.4890000e+01  -1.4280000e+01
  -2.0270000e+01  -3.3820000e+01  -1.4380000e+01
  -3.0960000e+01  -3.5030000e+01  -1.5270000e+01
   5.5510000e+01  -1.6790000e+01  -2.1140000e+01
   5.4340000e+01  -5.7700000e+00  -2.9860000e+01
   5.6390000e+01   7.6500000e+00  -3.5470000e+01
  -2.8780000e+01  -3.8990000e+01  -1.1620000e+01
  -3.3490000e+01  -6.1810000e+01  -1.3590000e+01
   9.8400000e+00  -7.6130000e+01  -8.4300000e+00
   2.5960000e+01  -7.0100000e+01  -1.3780000e+01
   4.2120000e+01  -6.1640000e+01  -1.6010000e+01
   2.5960000e+01  -6.7980000e+01  -1.3990000e+01
  -3.0220000e+01  -7.3600000e+01  -1.3600000e+01
  -1.8000000e+01  -4.8000000e+01  -2.0000000e+00
  -4.2000000e+01  -4.2000000e+01  -1.5000000e+01
  -2.1000000e+01  -8.7000000e+01  -9.0000000e+00
  -4.2000000e+01  -6.6000000e+01  -1.2000000e+01
  -1.5000000e+01  -9.0000000e+01  -9.0000000e+00
   1.5000000e+01  -8.7000000e+01  -3.0000000e+00
   2.4000000e+01  -8.7000000e+01  -3.0000000e+00
  -4.0000000e+01  -1.2000000e+01  -3.2000000e+01
  -4.1190000e+01  -4.7560000e+01  -2.1590000e+01
   1.8420000e+01  -7.1090000e+01  -1.2430000e+01
  -2.2610000e+01  -7.7620000e+01  -1.1090000e+01
  -4.5000000e+01  -5.1000000e+01  -2.1000000e+01
   3.6000000e+01  -6.0000000e+01  -1.5000000e+01
  -5.2820000e+01  -6.5400000e+01  -5.0600000e+00
   6.0910000e+01  -4.2480000e+01  -2.3510000e+01
  -1.6900000e+01  -7.9360000e+01  -1.1720000e+01
  -5.2000000e+01  -5.2000000e+01  -1.4000000e+01
  -1.6900000e+01  -7.9360000e+01  -1.1720000e+01
  -2.6570000e+01  -6.4610000e+01  -1.2840000e+01
   7.6900000e+00  -8.2380000e+01  -1.1740000e+01
  -5.4350000e+01  -5.2630000e+01  -6.8400000e+00
  -3.6220000e+01  -5.6210000e+01  -1.3440000e+01
  -5.1170000e+01  -4.6270000e+01  -7.4100000e+00
  -4.7880000e+01  -6.7400000e+01  -5.6700000e+00
   3.9880000e+01  -2.9430000e+01  -1.5800000e+01
   3.9880000e+01  -2.9430000e+01  -1.5800000e+01
   4.4430000e+01  -6.9310000e+01  -6.3300000e+00
  -1.6000000e+01  -5.1470000e+01   4.1400000e+00
   6.0410000e+01  -2.9360000e+01  -1.6160000e+01
   3.4000000e+01  -1.6000000e+01  -3.2000000e+01
   5.2000000e+01  -1.6000000e+01  -1.6000000e+01
  -4.0000000e+00  -8.0000000e+01  -4.0000000e+00
   3.6000000e+01  -6.3000000e+01  -1.8000000e+01
  -4.2000000e+01  -6.3000000e+01  -1.5000000e+01
  -3.6000000e+01  -7.5000000e+01  -1.2000000e+01
   5.6000000e+01  -5.3000000e+01  -1.1000000e+01
   7.7600000e+00  -7.0700000e+01   1.7700000e+00
  -2.4420000e+01  -6.9970000e+01  -1.3530000e+01
  -2.8660000e+01  -6.0850000e+01  -5.3300000e+00
   2.4710000e+01  -5.4530000e+01  -1.0930000e+01
  -1.5750000e+01  -7.9640000e+01  -1.6700000e+00
   1.1970000e+01  -6.6960000e+01  -5.2800000e+00
   1.6200000e+01  -6.9560000e+01  -1.1800000e+01
  -1.9070000e+01  -6.3250000e+01  -9.7000000e+00
  -2.4390000e+01  -6.9630000e+01  -9.1000000e+00
   3.1150000e+01  -6.2950000e+01  -1.0300000e+01
   2.6980000e+01  -8.3870000e+01  -5.1500000e+00
   4.1870000e+01  -5.6030000e+01  -4.3100000e+00
  -2.4330000e+01  -8.0030000e+01  -6.0000000e+00
   4.1810000e+01  -6.7630000e+01  -1.6720000e+01
  -2.4380000e+01  -5.9600000e+01  -3.2500000e+00
   2.4780000e+01  -5.3850000e+01  -2.0700000e+00
  -2.2180000e+01  -7.5450000e+01  -1.9500000e+00
   2.0580000e+01  -8.8220000e+01  -5.8300000e+00
  -9.4100000e+00  -9.2430000e+01  -1.6280000e+01
  -4.4420000e+01  -3.6530000e+01  -1.8140000e+01
  -3.5640000e+01  -7.2660000e+01  -1.4720000e+01
   3.6410000e+01  -3.8600000e+01  -1.2400000e+01
   3.6510000e+01  -7.0490000e+01  -1.1960000e+01
  -4.4760000e+01  -4.7380000e+01  -8.5000000e+00
  -3.8330000e+01  -6.0280000e+01  -1.0840000e+01
   2.7970000e+01  -7.1520000e+01  -1.0660000e+01
  -1.3620000e+01  -6.8710000e+01   1.8500000e+00
  -1.7970000e+01  -4.9700000e+01   3.1000000e-01
  -7.4400000e+00  -6.9600000e+01  -6.5400000e+00
  -1.6270000e+01  -3.6010000e+01  -1.4190000e+01
   9.8000000e+00  -7.8230000e+01  -1.3230000e+01
  -3.9380000e+01  -7.8870000e+01  -1.7080000e+01
   1.6210000e+01  -6.7270000e+01  -9.7600000e+00
  -7.2500000e+00  -7.5700000e+01  -6.5600000e+00
  -2.2240000e+01  -8.7050000e+01  -1.4360000e+01
   3.5360000e+01  -5.8150000e+01  -1.7440000e+01
   1.4080000e+01  -6.9400000e+01  -9.5600000e+00
  -2.0090000e+01  -8.9150000e+01  -1.4200000e+01
  -4.1560000e+01  -6.6100000e+01  -1.7010000e+01
   1.6200000e+01  -6.9560000e+01  -1.1800000e+01
  -3.7920000e+01  -2.5450000e+01  -1.4870000e+01
  -2.6550000e+01  -7.6500000e+01  -1.5190000e+01
   2.2690000e+01  -9.0670000e+01  -1.0110000e+01
   3.5320000e+01  -4.8640000e+01  -1.8240000e+01
  -2.2220000e+01  -9.1280000e+01  -1.4000000e+01
  -2.8820000e+01  -4.2680000e+01  -1.8000000e+01
   4.3870000e+01  -3.9790000e+01  -1.4620000e+01
  -3.3970000e+01  -8.8010000e+01  -1.1910000e+01
  -7.2500000e+00  -7.5700000e+01  -6.5600000e+00
  -3.2000000e+01  -4.0000000e+01  -2.0000000e+01
  -4.4000000e+01  -5.4000000e+01  -1.4000000e+01
  -4.4000000e+01  -5.4000000e+01  -2.2000000e+01
  -4.2000000e+01  -5.2000000e+01  -2.2000000e+01
   3.2000000e+01  -5.8000000e+01  -4.0000000e+00
  -4.0000000e+01  -6.6000000e+01  -1.2000000e+01
  -4.2000000e+01  -4.2000000e+01  -2.0000000e+01
  -4.0000000e+01  -6.6000000e+01  -1.2000000e+01
  -4.2000000e+01  -4.2000000e+01  -2.0000000e+01
   4.8000000e+01  -7.2000000e+01  -1.0000000e+01
   6.0000000e+00  -7.6000000e+01  -6.0000000e+00
  -2.0000000e+00  -7.8000000e+01   6.0000000e+00
  -8.0000000e+00  -6.4000000e+01   2.0000000e+00
   0.0000000e+00  -6.6000000e+01   8.0000000e+00
   1.4000000e+01  -2.8000000e+01  -8.0000000e+00
   1.0000000e+01  -4.6000000e+01   4.0000000e+00
   1.8000000e+01  -9.2000000e+01  -1.2000000e+01
  -4.0000000e+01  -4.4000000e+01  -2.4000000e+01
  -1.6000000e+01  -9.2000000e+01  -1.0000000e+01
   3.4000000e+01  -8.0000000e+01  -1.6000000e+01
   8.0000000e+00  -6.4000000e+01  -1.0000000e+01
  -4.2600000e+01  -6.2510000e+01  -1.1720000e+01
  -4.6000000e+01  -5.1000000e+01  -1.3000000e+01
  -5.0000000e+01  -5.7000000e+01  -1.2000000e+01
  -3.6000000e+01  -6.1000000e+01  -1.9000000e+01
  -3.6000000e+01  -5.2000000e+01  -2.1000000e+01
   5.7000000e+01  -5.0000000e+01  -1.9000000e+01
  -2.1130000e+01  -7.6760000e+01  -5.1900000e+00
  -2.9100000e+00  -7.9390000e+01   3.9000000e-01
  -2.1100000e+01  -8.4160000e+01  -4.5700000e+00
   8.7600000e+00  -5.8170000e+01  -1.5200000e+00
   1.7340000e+01  -5.1260000e+01   4.4900000e+00
  -1.7080000e+01  -3.1780000e+01  -1.5700000e+01
   1.3500000e+00  -7.6190000e+01   8.0000000e-02
   4.6800000e+01  -5.2700000e+00  -3.6500000e+01
   5.7510000e+01  -1.1550000e+01  -3.6100000e+01
   4.3640000e+01  -4.8600000e+00  -3.0930000e+01
  -4.4920000e+01  -2.8140000e+01  -2.1270000e+01
   6.1910000e+01  -1.7980000e+01  -2.3340000e+01
  -3.7320000e+01  -5.9820000e+01  -1.8700000e+01
   5.7710000e+01  -2.7100000e+01  -1.6960000e+01
   5.7710000e+01  -2.7100000e+01  -1.6960000e+01
   8.6300000e+00  -3.4280000e+01  -9.1000000e+00
  -4.8950000e+01  -6.6350000e+01  -5.7500000e+00
   8.7600000e+00  -4.3910000e+01   3.9800000e+00
   5.4460000e+01  -2.7550000e+01  -2.2460000e+01
   5.7740000e+01  -3.4500000e+01  -1.6340000e+01
   1.2910000e+01  -3.4260000e+01  -9.1500000e+00
   1.3300000e+00  -7.1960000e+01  -2.8000000e-01
  -3.7210000e+01  -7.8510000e+01  -1.2670000e+01
   4.6020000e+01  -5.6150000e+01  -1.9960000e+01
  -1.6820000e+01  -6.9790000e+01   1.9800000e+00
  -4.1570000e+01  -5.6330000e+01  -1.4480000e+01
   1.9420000e+01  -5.4050000e+01  -4.2200000e+00
  -1.1610000e+01  -5.6780000e+01  -9.2100000e+00
  -5.1140000e+01  -5.9130000e+01  -8.5600000e+00
  -2.8870000e+01  -3.4480000e+01  -2.2030000e+01
  -4.0560000e+01  -5.3580000e+01  -2.0300000e+01
  -2.2290000e+01  -7.1100000e+01  -1.4580000e+01
  -1.6880000e+01  -6.7040000e+01  -3.8300000e+00
   4.9270000e+01  -5.5700000e+01  -1.4460000e+01
   8.7900000e+00  -6.6720000e+01  -1.9200000e+00
   5.0330000e+01  -4.4780000e+01  -1.0930000e+01
  -3.6480000e+01  -8.3400000e+00  -2.7480000e+01
  -4.3670000e+01  -5.8110000e+01  -9.8400000e+00
  -2.1330000e+01  -3.4890000e+01  -1.4280000e+01
  -2.0270000e+01  -3.3820000e+01  -1.4380000e+01
  -3.0960000e+01  -3.5030000e+01  -1.5270000e+01
   5.5510000e+01  -1.6790000e+01  -2.1140000e+01
   5.4340000e+01  -5.7700000e+00  -2.9860000e+01
   5.6390000e+01   7.6500000e+00  -3.5470000e+01
  -2.8780000e+01  -3.8990000e+01  -1.1620000e+01
  -3.3490000e+01  -6.1810000e+01  -1.3590000e+01
   9.8400000e+00  -7.6130000e+01  -8.4300000e+00
   2.5960000e+01  -7.0100000e+01  -1.3780000e+01
   4.2120000e+01  -6.1640000e+01  -1.6010000e+01
   2.5960000e+01  -6.7980000e+01  -1.3990000e+01
  -3.0220000e+01  -7.3600000e+01  -1.3600000e+01
  -1.8000000e+01  -4.8000000e+01  -2.0000000e+00
  -4.2000000e+01  -4.2000000e+01  -1.5000000e+01
  -2.1000000e+01  -8.7000000e+01  -9.0000000e+00
  -4.2000000e+01  -6.6000000e+01  -1.2000000e+01
  -1.5000000e+01  -9.0000000e+01  -9.0000000e+00
   1.5000000e+01  -8.7000000e+01  -3.0000000e+00
   2.4000000e+01  -8.7000000e+01  -3.0000000e+00
  -4.0000000e+01  -1.2000000e+01  -3.2000000e+01
  -4.1190000e+01  -4.7560000e+01  -2.1590000e+01
   1.8420000e+01  -7.1090000e+01  -1.2430000e+01
  -2.2610000e+01  -7.7620000e+01  -1.1090000e+01
  -4.5000000e+01  -5.1000000e+01  -2.1000000e+01
   3.6000000e+01  -6.0000000e+01  -1.5000000e+01
  -5.2820000e+01  -6.5400000e+01  -5.0600000e+00
   6.0910000e+01  -4.2480000e+01  -2.3510000e+01
  -1.6900000e+01  -7.9360000e+01  -1.1720000e+01
  -5.2000000e+01  -5.2000000e+01  -1.4000000e+01
  -1.6900000e+01  -7.9360000e+01  -1.1720000e+01
  -2.6570000e+01  -6.4610000e+01  -1.2840000e+01
   7.6900000e+00  -8.2380000e+01  -1.1740000e+01
  -5.4350000e+01  -5.2630000e+01  -6.8400000e+00
  -3.6220000e+01  -5.6210000e+01  -1.3440000e+01
  -5.1170000e+01  -4.6270000e+01  -7.4100000e+00
  -4.7880000e+01  -6.7400000e+01  -5.6700000e+00
   3.9880000e+01  -2.9430000e+01  -1.5800000e+01
   3.9880000e+01  -2.9430000e+01  -1.5800000e+01
   4.4430000e+01  -6.9310000e+01  -6.3300000e+00
  -1.6000000e+01  -5.1470000e+01   4.1400000e+00
   6.0410000e+01  -2.9360000e+01  -1.6160000e+01
   3.4000000e+01  -1.6000000e+01  -3.2000000e+01
   5.2000000e+01  -1.6000000e+01  -1.6000000e+01
  -4.0000000e+00  -8.0000000e+01  -4.0000000e+00
   3.4000000e+01  -6.9000000e+01  -1.8000000e+01
   1.0000000e+01  -7.8000000e+01   2.0000000e+00
  -6.0000000e+00  -7.4000000e+01   2.0000000e+00
  -6.0000000e+00  -7.4000000e+01   2.0000000e+00
   8.0000000e+00  -7.8000000e+01   2.0000000e+00
  -6.0000000e+00  -7.6000000e+01   4.0000000e+00
   8.0000000e+00  -7.8000000e+01   2.0000000e+00
   0.0000000e+00  -8.0000000e+01   2.0000000e+00
  -4.8000000e+01  -5.8000000e+01  -6.0000000e+00
  -5.4000000e+01  -5.2000000e+01  -2.0000000e+01
  -4.8000000e+01  -4.4000000e+01  -1.4000000e+01
  -5.8000000e+01  -5.8000000e+01  -1.4000000e+01
   3.6000000e+01  -6.0000000e+01  -1.6000000e+01
  -3.6000000e+01  -5.0000000e+01  -1.6000000e+01
   3.4000000e+01  -6.0000000e+01  -1.8000000e+01
  -3.6000000e+01  -4.6000000e+01  -1.8000000e+01
   3.2000000e+01  -5.8000000e+01  -1.8000000e+01
  -3.4000000e+01  -4.8000000e+01  -1.8000000e+01
  -3.4000000e+01  -4.8000000e+01  -1.6000000e+01
   4.0000000e+01  -5.6000000e+01  -1.6000000e+01
   5.8000000e+01  -1.0000000e+01  -3.2000000e+01
  -5.8000000e+01  -8.0000000e+00  -3.0000000e+01
   3.6000000e+01  -2.6000000e+01  -2.4000000e+01
   2.0580000e+01  -5.2480000e+01  -8.7100000e+00
   5.5210000e+01  -5.4070000e+01  -4.6600000e+00
  -3.5130000e+01  -5.8150000e+01  -1.1050000e+01
   4.8200000e+01  -5.0160000e+01  -1.1570000e+01
   5.6620000e+01  -2.0760000e+01  -1.7470000e+01
   5.5150000e+01  -4.3640000e+01  -7.9300000e+00
  -4.8080000e+01  -4.0850000e+01  -2.0160000e+01
   6.3000000e+01  -1.8860000e+01  -2.1050000e+01
   4.8730000e+01  -5.4100000e+01  -4.5500000e+00
   3.9510000e+01  -3.5210000e+01  -2.3870000e+01
  -3.5130000e+01  -5.8150000e+01  -1.1050000e+01
   4.8200000e+01  -5.0160000e+01  -1.1570000e+01
   4.6160000e+01  -2.2150000e+01  -3.0070000e+01
  -4.8900000e+01  -9.3000000e+00  -2.5240000e+01
   4.8310000e+01  -1.7880000e+01  -3.0530000e+01
  -4.4680000e+01   9.3000000e-01  -3.0810000e+01
   6.7380000e+01  -4.4050000e+01  -1.6760000e+01
  -2.2460000e+01  -3.2240000e+01  -2.1180000e+01
   6.8430000e+01  -3.3290000e+01  -1.5440000e+01
  -5.2510000e+01  -5.1800000e+00  -2.6450000e+01
   6.3040000e+01  -2.5040000e+01  -1.8300000e+01
  -1.1640000e+01  -3.9600000e+01  -7.3000000e+00
   3.9620000e+01  -3.9640000e+01  -1.2350000e+01
  -2.2330000e+01  -4.8470000e+01  -1.0900000e+01
  -2.2270000e+01  -6.3190000e+01  -8.5500000e+00
  -4.2700000e+01  -5.4740000e+01  -2.1290000e+01
  -4.5750000e+01  -6.0870000e+01  -4.0100000e+00
  -2.7660000e+01  -5.5990000e+01  -1.1320000e+01
  -2.3000000e+01  -5.9000000e+01  -1.1000000e+01
  -2.2000000e+01  -6.0000000e+01  -1.1000000e+01
  -2.4000000e+01  -4.8000000e+01   0.0000000e+00
  -2.8000000e+01  -6.0000000e+01  -4.0000000e+00
   1.2000000e+01  -6.0000000e+01   0.0000000e+00
   2.0000000e+01  -5.6000000e+01   4.0000000e+00
   2.8000000e+01  -4.8000000e+01  -8.0000000e+00
  -1.2000000e+01  -6.8000000e+01   0.0000000e+00
  -2.4000000e+01  -4.4000000e+01  -4.0000000e+00
  -2.8000000e+01  -6.0000000e+01  -4.0000000e+00
   8.0000000e+00  -6.0000000e+01   8.0000000e+00
   2.4000000e+01  -6.4000000e+01   0.0000000e+00
  -8.0000000e+00  -6.4000000e+01   4.0000000e+00
  -2.8000000e+01  -6.0000000e+01  -4.0000000e+00
   4.0000000e+00  -6.4000000e+01   8.0000000e+00
   2.0000000e+01  -5.6000000e+01   4.0000000e+00
   2.4000000e+01  -4.8000000e+01  -1.6000000e+01
   5.4000000e+01  -1.5000000e+01  -1.8000000e+01
   5.4000000e+01  -6.6000000e+01  -9.0000000e+00
  -3.0000000e+01  -6.3000000e+01  -9.0000000e+00
   2.4000000e+01  -6.6000000e+01  -9.0000000e+00
  -3.6000000e+01  -5.8000000e+01  -1.6000000e+01
   5.6000000e+01  -6.0000000e+01  -1.4000000e+01
  -6.0000000e+01  -5.2000000e+01  -1.4000000e+01
  -3.5480000e+01  -2.5100000e+00  -3.4680000e+01
   2.0500000e+01  -4.7360000e+01  -3.3000000e-01
   5.2000000e+01  -1.8000000e+01  -2.2000000e+01
   3.8550000e+01  -5.0650000e+01  -1.6990000e+01
  -3.9440000e+01  -5.9660000e+01  -1.6450000e+01
   3.7440000e+01  -4.7740000e+01  -2.0570000e+01
  -4.0540000e+01  -5.6750000e+01  -2.0030000e+01
   4.9340000e+01  -6.5930000e+01  -9.1400000e+00
  -5.2160000e+01  -6.5230000e+01  -4.6900000e+00
  -3.7320000e+01  -4.4420000e+01  -1.2180000e+01
   4.8140000e+01  -4.4250000e+01  -1.7640000e+01
   1.2060000e+01  -8.9080000e+01  -2.3100000e+00
  -2.4000000e+01  -6.0000000e+01  -8.0000000e+00
  -2.0000000e+01  -4.8000000e+01  -4.0000000e+00
  -2.1090000e+01  -6.8670000e+01   3.0500000e+00
   6.0000000e+00  -7.2000000e+01  -6.0000000e+00
  -2.4000000e+01  -7.8000000e+01  -9.0000000e+00
  -7.0000000e+00  -7.2000000e+01   5.0000000e+00
  -1.4000000e+01  -4.8000000e+01  -8.0000000e+00
   9.0000000e+00  -5.6000000e+01  -1.0000000e+00
  -2.4000000e+01  -5.0000000e+01  -1.6000000e+01
   2.9000000e+01  -4.7000000e+01  -1.7000000e+01
  -7.0000000e+00  -7.2000000e+01   5.0000000e+00
  -1.4000000e+01  -4.8000000e+01  -8.0000000e+00
   9.0000000e+00  -5.6000000e+01  -1.0000000e+00
  -2.4000000e+01  -5.0000000e+01  -1.6000000e+01
   2.9000000e+01  -4.7000000e+01  -1.7000000e+01
  -1.2000000e+01  -7.3000000e+01   2.0000000e+00
  -4.2000000e+01   1.0000000e+00  -3.7000000e+01
   2.2000000e+01  -6.5000000e+01   2.0000000e+00
  -1.9000000e+01  -7.1000000e+01  -5.0000000e+00
  -6.2000000e+01  -5.3000000e+01  -1.2000000e+01
   2.0000000e+00  -7.3000000e+01  -1.0000000e+00
  -1.2000000e+01  -8.6000000e+01  -1.0000000e+00
  -4.4000000e+01  -4.3000000e+01  -2.1000000e+01
   7.0000000e+00  -8.6000000e+01  -3.0000000e+00
  -2.7000000e+01  -7.2000000e+01  -9.0000000e+00
   2.1000000e+01  -7.8000000e+01  -9.0000000e+00
  -2.7000000e+01  -7.2000000e+01  -9.0000000e+00
   2.1000000e+01  -7.8000000e+01  -9.0000000e+00
  -2.7000000e+01  -7.2000000e+01  -9.0000000e+00
   2.1000000e+01  -7.8000000e+01  -9.0000000e+00
  -9.0000000e+00  -6.9000000e+01   6.0000000e+00
   6.0000000e+00  -8.7000000e+01  -3.0000000e+00
   2.1000000e+01  -7.8000000e+01  -1.2000000e+01
  -2.4000000e+01  -7.2000000e+01  -9.0000000e+00
  -1.2000000e+01  -8.1000000e+01  -9.0000000e+00
   3.0000000e+01  -6.9000000e+01  -3.0000000e+00
   2.1000000e+01  -9.9000000e+01  -6.0000000e+00
   4.2000000e+01  -5.7000000e+01  -1.5000000e+01
   6.0000000e+00  -8.7000000e+01  -3.0000000e+00
   2.1000000e+01  -7.8000000e+01  -1.2000000e+01
  -2.4000000e+01  -7.2000000e+01  -9.0000000e+00
  -1.2000000e+01  -8.1000000e+01  -9.0000000e+00
   3.0000000e+01  -6.9000000e+01  -3.0000000e+00
   2.1000000e+01  -9.9000000e+01  -6.0000000e+00
   4.2000000e+01  -5.7000000e+01  -1.5000000e+01
   6.0000000e+01  -4.5000000e+01  -1.8000000e+01
   5.7000000e+01  -5.7000000e+01  -2.1000000e+01
  -4.2000000e+01  -5.2000000e+01  -1.6000000e+01
   2.0480000e+01  -6.5050000e+01  -8.8800000e+00
   8.8000000e+00  -5.7830000e+01   2.9100000e+00
   6.6500000e+00  -5.7930000e+01   1.8300000e+00
   3.0180000e+01  -7.1880000e+01  -1.7300000e+00
   2.1510000e+01  -5.1210000e+01  -8.9400000e+00
  -1.4820000e+01  -5.2480000e+01  -8.4200000e+00
  -8.3300000e+00  -6.5930000e+01  -4.0200000e+00
   1.0900000e+01  -6.5820000e+01  -4.2500000e+00
   1.4130000e+01  -6.8890000e+01  -2.9100000e+00
  -1.1520000e+01  -6.9040000e+01  -2.6100000e+00
   5.5700000e+00  -6.7970000e+01  -4.0100000e+00
   4.8000000e+01  -6.2000000e+01  -2.0000000e+00
   4.1930000e+01  -1.2720000e+01  -2.0850000e+01
   2.5860000e+01  -3.1500000e+01  -1.4240000e+01
   3.7510000e+01  -5.1450000e+01  -1.3570000e+01
  -3.9390000e+01  -5.9150000e+01  -9.8100000e+00
   2.0590000e+01  -8.4160000e+01  -1.4540000e+01
   4.6410000e+01  -5.9710000e+01  -1.8520000e+01
  -1.0000000e+01  -7.6000000e+01  -6.0000000e+00
   1.6000000e+01  -6.4000000e+01   0.0000000e+00
  -3.7290000e+01  -5.7280000e+01  -1.3330000e+01
  -4.0000000e+01  -4.8000000e+01  -1.2000000e+01
   3.8000000e+01  -5.0000000e+01  -2.2000000e+01
   4.2000000e+01  -5.8000000e+01  -2.2000000e+01
  -3.8000000e+01  -5.0000000e+01  -2.2000000e+01
   1.2000000e+01  -3.6000000e+01  -8.0000000e+00
   1.0000000e+01  -3.8000000e+01  -2.0000000e+00
  -2.8000000e+01  -5.0000000e+01  -8.0000000e+00
  -2.2000000e+01  -6.0000000e+01  -1.0000000e+01
  -2.6000000e+01  -7.4000000e+01  -4.0000000e+00
  -3.6000000e+01  -4.8000000e+01  -2.2000000e+01
   3.2000000e+01  -5.0000000e+01  -1.0000000e+01
   3.0000000e+01  -4.2000000e+01  -1.6000000e+01
   3.8000000e+01  -6.4000000e+01  -1.4000000e+01
   2.2000000e+01  -4.4000000e+01  -8.0000000e+00
   5.0320000e+01  -5.3660000e+01  -1.5760000e+01
   4.9180000e+01  -3.3580000e+01  -1.7430000e+01
  -3.9380000e+01  -7.0060000e+01  -1.3350000e+01
  -1.9000000e+00  -7.7780000e+01  -6.4400000e+00
