# Supplementary material for: Clustering the Brain With “CluB”: A New Toolbox for Quantitative Meta-Analysis of Neuroimaging Data
Source: Front Neurosci. 2019 Oct 22;13:1037. doi: 10.3389/fnins.2019.01037 (PMC6817507; doi:10.3389/fnins.2019.01037)
Supplement: Supplementary file 10 [file Data_Sheet_10.ZIP › CluB/guis/gui.m]

function varargout = gui(varargin)
% GUI M-file for gui.fig
%      GUI, by itself, creates a new GUI or raises the existing
%      singleton*.
%
%      H = GUI returns the handle to a new GUI or the handle to
%      the existing singleton*.
%
%      GUI('CALLBACK',hObject,eventData,handles,...) calls the local
%      function named CALLBACK in GUI.M with the given input arguments.
%
%      GUI('Property','Value',...) creates a new GUI or raises the
%      existing singleton*.  Starting from the left, property value pairs are
%      applied to the GUI before gui_OpeningFcn gets called.  An
%      unrecognized property name or invalid value makes property application
%      stop.  All inputs are passed to gui_OpeningFcn via varargin.
%
%      *See GUI Options on GUIDE's Tools menu.  Choose "GUI allows only one
%      instance to run (singleton)".
%
% See also: GUIDE, GUIDATA, GUIHANDLES

% Edit the above text to modify the response to help gui

% Last Modified by GUIDE v2.5 05-Jul-2018 14:36:01

% Begin initialization code - DO NOT EDIT
gui_Singleton = 1;
gui_State = struct('gui_Name',       mfilename, ...
                   'gui_Singleton',  gui_Singleton, ...
                   'gui_OpeningFcn', @gui_OpeningFcn, ...
                   'gui_OutputFcn',  @gui_OutputFcn, ...
                   'gui_LayoutFcn',  [] , ...
                   'gui_Callback',   []);
if nargin && ischar(varargin{1})
    gui_State.gui_Callback = str2func(varargin{1});
end

if nargout
    [varargout{1:nargout}] = gui_mainfcn(gui_State, varargin{:});
else
    gui_mainfcn(gui_State, varargin{:});
end
% End initialization code - DO NOT EDIT


% --- Executes just before gui is made visible.
function gui_OpeningFcn(hObject, eventdata, handles, varargin)
% This function has no output args, see OutputFcn.
% hObject    handle to figure
% eventdata  reserved - to be defined in a future version of MATLAB
% handles    structure with handles and user data (see GUIDATA)
% varargin   command line arguments to gui (see VARARGIN)

% Choose default command line output for gui
handles.output = hObject;

% Update handles structure
guidata(hObject, handles);

% UIWAIT makes gui wait for user response (see UIRESUME)
% uiwait(handles.figure1);

% Add image to gui
axes(handles.axes1)
matlabImage = imread('Clu-B.png');
image(matlabImage)
axis off
axis image

% Initialise visibility
set(handles.axes2,'Visible', 'off');
set(handles.uipanel9,'Visible', 'off');
set(handles.uipanel8, 'Visible', 'off');
set(handles.text19, 'Visible', 'off')
set(handles.edit8, 'Visible', 'off')
set(handles.uipanel6, 'Visible', 'off')
set(handles.text41,'Visible','off')
set(handles.edit17,'Visible','off')

% For axes2 update
global GlobalHObject GlobalHandles
GlobalHObject = hObject;
GlobalHandles = handles;


% --- Outputs from this function are returned to the command line.
function varargout = gui_OutputFcn(hObject, eventdata, handles) 
% varargout  cell array for returning output args (see VARARGOUT);
% hObject    handle to figure
% eventdata  reserved - to be defined in a future version of MATLAB
% handles    structure with handles and user data (see GUIDATA)

% Get default command line output from handles structure
varargout{1} = handles.output;


% --- Executes on button press in pushbutton1.
function pushbutton1_Callback(hObject, eventdata, handles)
% hObject    handle to pushbutton1 (see GCBO)
% eventdata  reserved - to be defined in a future version of MATLAB
% handles    structure with handles and user data (see GUIDATA)
global GlobalDatafilePath GlobalDatafileName 

[GlobalDatafileName, GlobalDatafilePath  ]= uigetfile({'*.txt';'*.tsv';},'Input datafile for cluster analysis:');
if length(GlobalDatafileName)>1
    set(handles.pushbutton1,'String','selected');
    set(handles.edit1,'String',[GlobalDatafilePath ]);
    set(handles.edit1,'Visible','on');
    set(handles.edit3,'String',[GlobalDatafileName]);
    set(handles.edit3,'Visible','on');
else
    set(handles.pushbutton1,'String','select');
    set(handles.edit1,'String','---');
    set(handles.edit1,'Visible','on');
    set(handles.edit3,'String','---');
    set(handles.edit3,'Visible','on');
    
end
%GlobalFilesPath =[ PathName FileName ];


function edit1_Callback(hObject, eventdata, handles)
% hObject    handle to edit1 (see GCBO)
% eventdata  reserved - to be defined in a future version of MATLAB
% handles    structure with handles and user data (see GUIDATA)

% Hints: get(hObject,'String') returns contents of edit1 as text
%        str2double(get(hObject,'String')) returns contents of edit1 as a double


% --- Executes during object creation, after setting all properties.
function edit1_CreateFcn(hObject, eventdata, handles)
% hObject    handle to edit1 (see GCBO)
% eventdata  reserved - to be defined in a future version of MATLAB
% handles    empty - handles not created until after all CreateFcns called

% Hint: edit controls usually have a white background on Windows.
%       See ISPC and COMPUTER.
if ispc && isequal(get(hObject,'BackgroundColor'), get(0,'defaultUicontrolBackgroundColor'))
    set(hObject,'BackgroundColor','white');
end


% --- Executes on selection change in popupmenu1.
function popupmenu1_Callback(hObject, eventdata, handles)
% hObject    handle to popupmenu1 (see GCBO)
% eventdata  reserved - to be defined in a future version of MATLAB
% handles    structure with handles and user data (see GUIDATA)

% Hints: contents = cellstr(get(hObject,'String')) returns popupmenu1 contents as cell array
%        contents{get(hObject,'Value')} returns selected item from popupmenu1


% --- Executes during object creation, after setting all properties.
function popupmenu1_CreateFcn(hObject, eventdata, handles)
% hObject    handle to popupmenu1 (see GCBO)
% eventdata  reserved - to be defined in a future version of MATLAB
% handles    empty - handles not created until after all CreateFcns called

% Hint: popupmenu controls usually have a white background on Windows.
%       See ISPC and COMPUTER.
if ispc && isequal(get(hObject,'BackgroundColor'), get(0,'defaultUicontrolBackgroundColor'))
    set(hObject,'BackgroundColor','white');
end


% --- Executes on selection change in popupmenu2.
function popupmenu2_Callback(hObject, eventdata, handles)
% hObject    handle to popupmenu2 (see GCBO)
% eventdata  reserved - to be defined in a future version of MATLAB
% handles    structure with handles and user data (see GUIDATA)

% Hints: contents = cellstr(get(hObject,'String')) returns popupmenu2 contents as cell array
%        contents{get(hObject,'Value')} returns selected item from popupmenu2


% --- Executes during object creation, after setting all properties.
function popupmenu2_CreateFcn(hObject, eventdata, handles)
% hObject    handle to popupmenu2 (see GCBO)
% eventdata  reserved - to be defined in a future version of MATLAB
% handles    empty - handles not created until after all CreateFcns called

% Hint: popupmenu controls usually have a white background on Windows.
%       See ISPC and COMPUTER.
if ispc && isequal(get(hObject,'BackgroundColor'), get(0,'defaultUicontrolBackgroundColor'))
    set(hObject,'BackgroundColor','white');
end


function edit2_Callback(hObject, eventdata, handles)
% hObject    handle to edit2 (see GCBO)
% eventdata  reserved - to be defined in a future version of MATLAB
% handles    structure with handles and user data (see GUIDATA)

% Hints: get(hObject,'String') returns contents of edit2 as text
%        str2double(get(hObject,'String')) returns contents of edit2 as a double


% --- Executes during object creation, after setting all properties.
function edit2_CreateFcn(hObject, eventdata, handles)
% hObject    handle to edit2 (see GCBO)
% eventdata  reserved - to be defined in a future version of MATLAB
% handles    empty - handles not created until after all CreateFcns called

% Hint: edit controls usually have a white background on Windows.
%       See ISPC and COMPUTER.
if ispc && isequal(get(hObject,'BackgroundColor'), get(0,'defaultUicontrolBackgroundColor'))
    set(hObject,'BackgroundColor','white');
end


% --- Executes during object creation, after setting all properties.
function figure1_CreateFcn(hObject, eventdata, handles)
% hObject    handle to figure1 (see GCBO)
% eventdata  reserved - to be defined in a future version of MATLAB
% handles    empty - handles not created until after all CreateFcns called

Screen_rect=get(0,'MonitorPositions');
Starting_Windows_DX_Size=900;%496;
Starting_Windows_DY_Size=726;
set(hObject,'Position',[ Screen_rect(1,3)/2-Starting_Windows_DX_Size/2 Screen_rect(1,4)/2-Starting_Windows_DY_Size/2 Starting_Windows_DX_Size Starting_Windows_DY_Size ] )

% controllo esistenza delle variabili "path" ai file di input
% global GlobalDatafilePath GlobalDatafileName  GlobalCompositionDatafilePath GlobalCompositionDatafileName 
% 
% GlobalDatafilePath
% GlobalDatafileName 
% GlobalCompositionDatafilePath
% GlobalCompositionDatafileName 
% handles
% 
% %[GlobalDatafileName, GlobalDatafilePath  ]= uigetfile({'*.txt';'*.tsv';},'Input datafile for cluster analysis:');
% if length(GlobalDatafileName)>1
%     set(handles.pushbutton1,'String','selected');
%     set(handles.edit1,'String',[GlobalDatafilePath ]);
%     set(handles.edit1,'Visible','on');
%     set(handles.edit3,'String',[GlobalDatafileName]);
%     set(handles.edit3,'Visible','on');
% else
%     set(handles.pushbutton1,'String','select');
%     set(handles.edit1,'String','---');
%     set(handles.edit1,'Visible','on');
%     set(handles.edit3,'String','---');
%     set(handles.edit3,'Visible','on');
%     
% end
% 
% %[GlobalCompositionDatafileName, GlobalCompositionDatafilePath  ]= uigetfile('*.cca','Input datafile for composition analysis:');
% if length(GlobalCompositionDatafileName)>1
%     set(handles.pushbutton5,'String','selected');
%     set(handles.edit13,'String',[GlobalCompositionDatafilePath ]);
%     set(handles.edit13,'Visible','on');
%     set(handles.edit14,'String',[GlobalCompositionDatafileName]);
%     set(handles.edit14,'Visible','on');
% else
%     set(handles.pushbutton5,'String','select');
%     set(handles.edit13,'String','---');
%     set(handles.edit13,'Visible','on');
%     set(handles.edit14,'String','---');
%     set(handles.edit14,'Visible','on');
%     
% end


% --- Executes on button press in pushbutton2.
function pushbutton2_Callback(hObject, eventdata, handles)
% hObject    handle to pushbutton2 (see GCBO)
% eventdata  reserved - to be defined in a future version of MATLAB
% handles    structure with handles and user data (see GUIDATA)
global datafile method distance cut_threshold kmeans ...
       GlobalDatafilePath GlobalDatafileName GlobalVisualThreshold ...
       GlobalFisherExactTestEnabled GlobalBinomialTestEnabled...
       GlobalFactors GlobalLevels4Binomial GlobalAnalysisType ... % tipo 1 =cluster analysis, tipo 2 = composition analysis
       GlobalMultinomialTestType GlobalPriorLikelihoodUniform ...
       GlobalPriorLikelihoodOR ...
   
% tipo 1 =cluster analysis, tipo 2 = composition analysis , tipo 0 = reset
GlobalAnalysisType=0;   
   
datafile=[ GlobalDatafilePath GlobalDatafileName];
method=get(handles.popupmenu1,'String');
distance=get(handles.popupmenu2,'String');

if get(handles.checkbox4,'Value')==1 
    kmeans=1;
else
    kmeans=0;
end

GlobalVisualThreshold=str2double(get(handles.edit4,'String'));
cut_threshold=str2double(get(handles.edit2,'String'));

if ~isempty(datafile) && ~isempty(cut_threshold) %&& ~isempty(GlobalExperimentID) 
	     % && ~isempty(GlobalSubjectGroup) && ~isempty(length(strfind(GlobalSubjectAge,'/'))) ...
       % && length(strfind(GlobalSubjectAge,'/'))==1
    GlobalAnalysisType=1; % cluster analysis        
    error_code=0;   
    uiresume;
    
end


% --- Executes on button press in PeaksSegregation.
function PeaksSegregation_Callback(hObject, eventdata, handles)
% hObject    handle to PeaksSegregation (see GCBO)
% eventdata  reserved - to be defined in a future version of MATLAB
% handles    structure with handles and user data (see GUIDATA)

global GlobalDatafilePath GlobalDatafileName GlobalAnalysisType
global GlobalSegregation;

GlobalSegregation = true;
 
directory = GlobalDatafilePath
filename = GlobalDatafileName;
datafile = [directory filename];
 
GlobalAnalysisType=0;
 
if (~isempty(datafile))
 
   groups_editor4(directory);
%    main_handle = PeaksSegregationGui;
%    uiwait(main_handle);

    GlobalAnalysisType=3; % PeaksSegregation 
    uiresume;
end;

function edit3_Callback(hObject, eventdata, handles)
% hObject    handle to edit3 (see GCBO)
% eventdata  reserved - to be defined in a future version of MATLAB
% handles    structure with handles and user data (see GUIDATA)

% Hints: get(hObject,'String') returns contents of edit3 as text
%        str2double(get(hObject,'String')) returns contents of edit3 as a double


% --- Executes during object creation, after setting all properties.
function edit3_CreateFcn(hObject, eventdata, handles)
% hObject    handle to edit3 (see GCBO)
% eventdata  reserved - to be defined in a future version of MATLAB
% handles    empty - handles not created until after all CreateFcns called

% Hint: edit controls usually have a white background on Windows.
%       See ISPC and COMPUTER.
if ispc && isequal(get(hObject,'BackgroundColor'), get(0,'defaultUicontrolBackgroundColor'))
    set(hObject,'BackgroundColor','white');
end


% --- Executes on key press with focus on figure1 and none of its controls.
function figure1_KeyPressFcn(hObject, eventdata, handles)
% hObject    handle to figure1 (see GCBO)
% eventdata  structure with the following fields (see FIGURE)
%	Key: name of the key that was pressed, in lower case
%	Character: character interpretation of the key(s) that was pressed
%	Modifier: name(s) of the modifier key(s) (i.e., control, shift) pressed
% handles    structure with handles and user data (see GUIDATA)


% --- Executes on button press in pushbutton3.
function pushbutton3_Callback(hObject, eventdata, handles)
% hObject    handle to pushbutton3 (see GCBO)
% eventdata  reserved - to be defined in a future version of MATLAB
% handles    structure with handles and user data (see GUIDATA)
figure1_CloseRequestFcn(handles.figure1, eventdata, handles);


% --- Executes when user attempts to close figure1.
function figure1_CloseRequestFcn(hObject, eventdata, handles)
% hObject    handle to figure1 (see GCBO)
% eventdata  reserved - to be defined in a future version of MATLAB
% handles    structure with handles and user data (see GUIDATA)

% Hint: delete(hObject) closes the figure
global GlobalExit
GlobalExit=1;
delete(hObject);


% --------------------------------------------------------------------
%function mni2tal_tag_ClickedCallback(hObject, eventdata, handles)
% hObject    handle to mni2tal_tag (see GCBO)
% eventdata  reserved - to be defined in a future version of MATLAB
% handles    structure with handles and user data (see GUIDATA)
%main_handle=mni2talgui;
%    uiwait(main_handle);


% --------------------------------------------------------------------
%function tal2mni_tag_ClickedCallback(hObject, eventdata, handles)
% hObject    handle to tal2mni_tag (see GCBO)
% eventdata  reserved - to be defined in a future version of MATLAB
% handles    structure with handles and user data (see GUIDATA)
%main_handle=tal2mnigui;
%    uiwait(main_handle);


function edit4_Callback(hObject, eventdata, handles)
% hObject    handle to edit4 (see GCBO)
% eventdata  reserved - to be defined in a future version of MATLAB
% handles    structure with handles and user data (see GUIDATA)

% Hints: get(hObject,'String') returns contents of edit4 as text
%        str2double(get(hObject,'String')) returns contents of edit4 as a double


% --- Executes during object creation, after setting all properties.
function edit4_CreateFcn(hObject, eventdata, handles)
% hObject    handle to edit4 (see GCBO)
% eventdata  reserved - to be defined in a future version of MATLAB
% handles    empty - handles not created until after all CreateFcns called

% Hint: edit controls usually have a white background on Windows.
%       See ISPC and COMPUTER.
if ispc && isequal(get(hObject,'BackgroundColor'), get(0,'defaultUicontrolBackgroundColor'))
    set(hObject,'BackgroundColor','white');
end


% --- Executes when figure1 is resized.
function figure1_ResizeFcn(hObject, eventdata, handles)
% hObject    handle to figure1 (see GCBO)
% eventdata  reserved - to be defined in a future version of MATLAB
% handles    structure with handles and user data (see GUIDATA)


function edit5_Callback(hObject, eventdata, handles)
% hObject    handle to edit5 (see GCBO)
% eventdata  reserved - to be defined in a future version of MATLAB
% handles    structure with handles and user data (see GUIDATA)

% Hints: get(hObject,'String') returns contents of edit5 as text
%        str2double(get(hObject,'String')) returns contents of edit5 as a double


% --- Executes during object creation, after setting all properties.
function edit5_CreateFcn(hObject, eventdata, handles)
% hObject    handle to edit5 (see GCBO)
% eventdata  reserved - to be defined in a future version of MATLAB
% handles    empty - handles not created until after all CreateFcns called

% Hint: edit controls usually have a white background on Windows.
%       See ISPC and COMPUTER.
if ispc && isequal(get(hObject,'BackgroundColor'), get(0,'defaultUicontrolBackgroundColor'))
    set(hObject,'BackgroundColor','white');
end


% --- Executes on selection change in popupmenu3.
function popupmenu3_Callback(hObject, eventdata, handles)
% hObject    handle to popupmenu3 (see GCBO)
% eventdata  reserved - to be defined in a future version of MATLAB
% handles    structure with handles and user data (see GUIDATA)

% Hints: contents = cellstr(get(hObject,'String')) returns popupmenu3 contents as cell array
%        contents{get(hObject,'Value')} returns selected item from popupmenu3


% --- Executes during object creation, after setting all properties.
function popupmenu3_CreateFcn(hObject, eventdata, handles)
% hObject    handle to popupmenu3 (see GCBO)
% eventdata  reserved - to be defined in a future version of MATLAB
% handles    empty - handles not created until after all CreateFcns called

% Hint: popupmenu controls usually have a white background on Windows.
%       See ISPC and COMPUTER.
if ispc && isequal(get(hObject,'BackgroundColor'), get(0,'defaultUicontrolBackgroundColor'))
    set(hObject,'BackgroundColor','white');
end


% --- Executes on button press in checkbox1.
function checkbox1_Callback(hObject, eventdata, handles)
% hObject    handle to checkbox1 (see GCBO)
% eventdata  reserved - to be defined in a future version of MATLAB
% handles    structure with handles and user data (see GUIDATA)

% Hint: get(hObject,'Value') returns toggle state of checkbox1


% --- Executes on button press in checkbox7 - Multinomial.
function checkbox7_Callback(hObject, eventdata, handles)
% hObject    handle to checkbox2 (see GCBO)
% eventdata  reserved - to be defined in a future version of MATLAB
% handles    structure with handles and user data (see GUIDATA)

% Hint: get(hObject,'Value') returns toggle state of checkbox2
if get(handles.checkbox7,'Value')
    set(handles.uipanel8, 'Visible', 'on')
    set(handles.radiobutton9,'Enable','on')
    set(handles.radiobutton10,'Enable','on')
    %set(handles.edit8,'Enable','on') 
    % set(handles.popupmenu7,'Enable','on')
    set(handles.popupmenu7,'Enable','on')
    
    set(handles.checkbox2, 'Enable', 'off')
    set(handles.checkbox3, 'Enable', 'off')
    set(handles.checkbox9, 'Enable', 'off')
%     set(handles.checkbox8, 'Enable', 'off')
else
    set(handles.uipanel8, 'Visible', 'off')
    set(handles.radiobutton9,'Enable','off')
    set(handles.radiobutton10,'Enable','off')
    
    %set(handles.edit8,'Enable','off') 
    set(handles.popupmenu7,'Enable','off') 
    
    set(handles.checkbox2, 'Enable', 'on')
    set(handles.checkbox3, 'Enable', 'on')
    set(handles.checkbox9, 'Enable', 'on')
%     set(handles.checkbox8, 'Enable', 'on')
end

% --- Executes on button press in checkbox3 - Binomial.
function checkbox3_Callback(hObject, eventdata, handles)
% hObject    handle to checkbox3 (see GCBO)
% eventdata  reserved - to be defined in a future version of MATLAB
% handles    structure with handles and user data (see GUIDATA)

% Hint: get(hObject,'Value') returns toggle state of checkbox3
if get(handles.checkbox3,'Value')
    set(handles.text19, 'Visible', 'on')
    set(handles.edit8, 'Visible', 'on')
    set(handles.uipanel6, 'Visible', 'on')
    
    set(handles.radiobutton6,'Enable','on')
    set(handles.radiobutton7,'Enable','on')
    set(handles.edit8,'Enable','on') 
    set(handles.popupmenu6,'Enable','on') 
    
    set(handles.checkbox2, 'Enable', 'off')
    set(handles.checkbox7, 'Enable', 'off')
    set(handles.checkbox9, 'Enable', 'off')
%     set(handles.checkbox8, 'Enable', 'off')
else
    set(handles.text19, 'Visible', 'off')
    set(handles.edit8, 'Visible', 'off')
    set(handles.uipanel6, 'Visible', 'off')
    
    set(handles.radiobutton6,'Enable','off')
    set(handles.radiobutton7,'Enable','off')    
    set(handles.edit8,'Enable','off') 
    set(handles.popupmenu6,'Enable','off') 
    
    set(handles.checkbox2, 'Enable', 'on')
    set(handles.checkbox7, 'Enable', 'on')
    set(handles.checkbox9, 'Enable', 'on')
%     set(handles.checkbox8, 'Enable', 'on')
end

% --- Executes on button press in checkbox2 -  Fisher.
function checkbox2_Callback(hObject, eventdata, handles)
% hObject    handle to checkbox2 (see GCBO)
% eventdata  reserved - to be defined in a future version of MATLAB
% handles    structure with handles and user data (see GUIDATA)

if (get(hObject,'Value'))
    set(handles.uipanel9, 'Visible', 'on');
    set(handles.radiobutton14,'Enable','on')
    set(handles.radiobutton15,'Enable','on')
    
    set(handles.checkbox3, 'Enable', 'off')
    set(handles.checkbox7, 'Enable', 'off')
    set(handles.checkbox9, 'Enable', 'off')
%     set(handles.checkbox8, 'Enable', 'off')
else
    set(handles.uipanel9, 'Visible', 'off');
    set(handles.radiobutton14,'Enable','off')
    set(handles.radiobutton15,'Enable','off')
    
    set(handles.checkbox3, 'Enable', 'on')
    set(handles.checkbox7, 'Enable', 'on')
    set(handles.checkbox9, 'Enable', 'on')
%     set(handles.checkbox8, 'Enable', 'on')
end

% % % % % % % % % % % % % % % % % % % % % % % % % % % % % % % % % % 
% --- Executes on button press in checkbox9 -  Hypergeometric.
function checkbox9_Callback(hObject, eventdata, handles)
% hObject    handle to checkbox2 (see GCBO)
% eventdata  reserved - to be defined in a future version of MATLAB
% handles    structure with handles and user data (see GUIDATA)

% Hint: get(hObject,'Value') returns toggle state of checkbox2
if get(hObject,'Value')
    set(handles.text41,'Visible','on')
    set(handles.edit17,'Visible','on')
    
    set(handles.text41,'Enable','on')
    set(handles.edit17,'Enable','on')
    
    set(handles.checkbox2, 'Enable', 'off')
    set(handles.checkbox7, 'Enable', 'off')
    set(handles.checkbox3, 'Enable', 'off')
%     set(handles.checkbox8, 'Enable', 'off')
else
    set(handles.text41,'Visible','off')
    set(handles.edit17,'Visible','off')
    
    set(handles.text41,'Enable','off')
    set(handles.edit17,'Enable','off')
    
    set(handles.checkbox2, 'Enable', 'on')
    set(handles.checkbox7, 'Enable', 'on')
    set(handles.checkbox3, 'Enable', 'on')
%     set(handles.checkbox8, 'Enable', 'on')
end
% % % % % % % % % % % % % % % % % % % % % % % % % % % % % % % % % % % % % % 

function edit6_Callback(hObject, eventdata, handles)
% hObject    handle to edit6 (see GCBO)
% eventdata  reserved - to be defined in a future version of MATLAB
% handles    structure with handles and user data (see GUIDATA)

% Hints: get(hObject,'String') returns contents of edit6 as text
%        str2double(get(hObject,'String')) returns contents of edit6 as a double


% --- Executes during object creation, after setting all properties.
function edit6_CreateFcn(hObject, eventdata, handles)
% hObject    handle to edit6 (see GCBO)
% eventdata  reserved - to be defined in a future version of MATLAB
% handles    empty - handles not created until after all CreateFcns called

% Hint: edit controls usually have a white background on Windows.
%       See ISPC and COMPUTER.
if ispc && isequal(get(hObject,'BackgroundColor'), get(0,'defaultUicontrolBackgroundColor'))
    set(hObject,'BackgroundColor','white');
end


% --- Executes on button press in checkbox4.
function checkbox4_Callback(hObject, eventdata, handles)
% hObject    handle to checkbox4 (see GCBO)
% eventdata  reserved - to be defined in a future version of MATLAB
% handles    structure with handles and user data (see GUIDATA)

% Hint: get(hObject,'Value') returns toggle state of checkbox4


function edit8_Callback(hObject, eventdata, handles)
% hObject    handle to edit8 (see GCBO)
% eventdata  reserved - to be defined in a future version of MATLAB
% handles    structure with handles and user data (see GUIDATA)

% Hints: get(hObject,'String') returns contents of edit8 as text
%        str2double(get(hObject,'String')) returns contents of edit8 as a double


% --- Executes during object creation, after setting all properties.
function edit8_CreateFcn(hObject, eventdata, handles)
% hObject    handle to edit8 (see GCBO)
% eventdata  reserved - to be defined in a future version of MATLAB
% handles    empty - handles not created until after all CreateFcns called

% Hint: edit controls usually have a white background on Windows.
%       See ISPC and COMPUTER.
if ispc && isequal(get(hObject,'BackgroundColor'), get(0,'defaultUicontrolBackgroundColor'))
    set(hObject,'BackgroundColor','white');
end


% --- If Enable == 'on', executes on mouse press in 5 pixel border.
% --- Otherwise, executes on mouse press in 5 pixel border or over checkbox3.
function checkbox3_ButtonDownFcn(hObject, eventdata, handles)
% hObject    handle to checkbox3 (see GCBO)
% eventdata  reserved - to be defined in a future version of MATLAB
% handles    structure with handles and user data (see GUIDATA)

%AGGIUNTO IO --- If Enable == 'on', executes on mouse press in 5 pixel border.
% --- Otherwise, executes on mouse press in 5 pixel border or over checkbox2.
function checkbox2_ButtonDownFcn(hObject, eventdata, handles)
% hObject    handle to checkbox2 (see GCBO)
% eventdata  reserved - to be defined in a future version of MATLAB
% handles    structure with handles and user data (see GUIDATA)


% --- Executes on button press in pushbutton5.
function pushbutton5_Callback(hObject, eventdata, handles)
% hObject    handle to pushbutton5 (see GCBO)
% eventdata  reserved - to be defined in a future version of MATLAB
% handles    structure with handles and user data (see GUIDATA)
global GlobalCompositionDatafilePath GlobalCompositionDatafileName 

[GlobalCompositionDatafileName, GlobalCompositionDatafilePath  ]= uigetfile('*.cca','Input datafile for composition analysis:');
if length(GlobalCompositionDatafileName)>1
    set(handles.pushbutton5,'String','selected');
    set(handles.edit13,'String',[GlobalCompositionDatafilePath ]);
    set(handles.edit13,'Visible','on');
    set(handles.edit14,'String',[GlobalCompositionDatafileName]);
    set(handles.edit14,'Visible','on');
else
    set(handles.pushbutton5,'String','select');
    set(handles.edit13,'String','---');
    set(handles.edit13,'Visible','on');
    set(handles.edit14,'String','---');
    set(handles.edit14,'Visible','on');
    
end


function edit13_Callback(hObject, eventdata, handles)
% hObject    handle to edit13 (see GCBO)
% eventdata  reserved - to be defined in a future version of MATLAB
% handles    structure with handles and user data (see GUIDATA)

% Hints: get(hObject,'String') returns contents of edit13 as text
%        str2double(get(hObject,'String')) returns contents of edit13 as a double


% --- Executes during object creation, after setting all properties.
function edit13_CreateFcn(hObject, eventdata, handles)
% hObject    handle to edit13 (see GCBO)
% eventdata  reserved - to be defined in a future version of MATLAB
% handles    empty - handles not created until after all CreateFcns called

% Hint: edit controls usually have a white background on Windows.
%       See ISPC and COMPUTER.
if ispc && isequal(get(hObject,'BackgroundColor'), get(0,'defaultUicontrolBackgroundColor'))
    set(hObject,'BackgroundColor','white');
end


function edit14_Callback(hObject, eventdata, handles)
% hObject    handle to edit14 (see GCBO)
% eventdata  reserved - to be defined in a future version of MATLAB
% handles    structure with handles and user data (see GUIDATA)

% Hints: get(hObject,'String') returns contents of edit14 as text
%        str2double(get(hObject,'String')) returns contents of edit14 as a double


% --- Executes during object creation, after setting all properties.
function edit14_CreateFcn(hObject, eventdata, handles)
% hObject    handle to edit14 (see GCBO)
% eventdata  reserved - to be defined in a future version of MATLAB
% handles    empty - handles not created until after all CreateFcns called

% Hint: edit controls usually have a white background on Windows.
%       See ISPC and COMPUTER.
if ispc && isequal(get(hObject,'BackgroundColor'), get(0,'defaultUicontrolBackgroundColor'))
    set(hObject,'BackgroundColor','white');
end


% --- Executes on selection change in popupmenu6.
function popupmenu6_Callback(hObject, eventdata, handles)
% hObject    handle to popupmenu6 (see GCBO)
% eventdata  reserved - to be defined in a future version of MATLAB
% handles    structure with handles and user data (see GUIDATA)

% Hints: contents = cellstr(get(hObject,'String')) returns popupmenu6 contents as cell array
%        contents{get(hObject,'Value')} returns selected item from popupmenu6


% --- Executes during object creation, after setting all properties.
function popupmenu6_CreateFcn(hObject, eventdata, handles)
% hObject    handle to popupmenu6 (see GCBO)
% eventdata  reserved - to be defined in a future version of MATLAB
% handles    empty - handles not created until after all CreateFcns called

% Hint: popupmenu controls usually have a white background on Windows.
%       See ISPC and COMPUTER.
if ispc && isequal(get(hObject,'BackgroundColor'), get(0,'defaultUicontrolBackgroundColor'))
    set(hObject,'BackgroundColor','white');
end


% --- Executes on button press in pushbutton6.
function pushbutton6_Callback(hObject, eventdata, handles)
% hObject    handle to pushbutton6 (see GCBO)
% eventdata  reserved - to be defined in a future version of MATLAB
% handles    structure with handles and user data (see GUIDATA)

global    datafile  GlobalAnalysisType ... % tipo 1 =cluster analysis, tipo 2 = composition analysis, GlobalCompositionDatafilePath, 
 GlobalCompositionDatafileName GlobalCompositionDatafilePath GlobalBinomialTestEnabled GlobalMultinomialTestEnabled GlobalFisherExactTestEnabled ...
 GlobalFactors GlobalLevels4Binomial GlobalBinomialTestType GlobalMultinomialTestType ...
 GlobalPriorLikelihoodStandard GlobalPriorLikelihoodUniform GlobalPriorLikelihoodOR ...
 GlobalMapClusteringPvaluesFilename GlobalPvaluesClusteringMapsEnable ...
 GlobalMHTestEnabled GlobalFactorToStratify % AURORA

      
error_code=0;      
      
% tipo 1 =cluster analysis, tipo 2 = composition analysis , tipo 0 = reset
GlobalAnalysisType = 0;   

% il data file � lo stesso => si usa in modo diverso
datafile = [GlobalCompositionDatafilePath GlobalCompositionDatafileName];

if get(handles.checkbox2,'Value') == 1 
    GlobalFisherExactTestEnabled = 1;
    
    if get(handles.radiobutton14, 'Value') == 1
        GlobalPriorLikelihoodOR = 1;
    else
        GlobalPriorLikelihoodOR = 0;
    end
    
    splitted_string=(regexp (get(handles.edit6,'String'), ' ', 'split'))';
    GlobalFactors=[];
    for i =1:length (splitted_string)
        GlobalFactors=[ GlobalFactors str2num(splitted_string{i})];
    end
% test del numero dei fattori ..il numero dei livelle viene testato 
% in fase successiva
    if length(GlobalFactors) ~=2
        
        % --- gui message ---
        handle_msg=msggui;
        handle_structure=guidata(handle_msg);
        set(handle_structure.pushbutton1,'enable','on');
        set(handle_structure.text1,'String','Error: the number of factors must be 2');
        drawnow;
        
        error_code = 2;
    end 
else
    GlobalFisherExactTestEnabled = 0;
end

% Mantel-Haenszel
if get(handles.checkbox9,'Value')
    GlobalMHTestEnabled = 1;
    
    splitted_string = (regexp(get(handles.edit6,'String'), ' ', 'split'))';
    GlobalFactors = [];
    for i =1:length(splitted_string)
        GlobalFactors= [GlobalFactors str2double(splitted_string{i})];
    end
    
    strat = (regexp(get(handles.edit17, 'String'), ' ', 'split'))';
    GlobalFactorToStratify = str2double(strat);

    if length(GlobalFactors) ~= 3        
        % --- gui message ---
        handle_msg=msggui;
        handle_structure=guidata(handle_msg);
        set(handle_structure.pushbutton1,'enable','on');
        set(handle_structure.text1,'String','Error: the number of factors must be 3');
        drawnow;
        
        error_code = 2;
    end 
    
    if length(GlobalFactorToStratify) ~= 1      
        % --- gui message ---
        handle_msg = msggui;
        handle_structure = guidata(handle_msg);
        set(handle_structure.pushbutton1, 'enable', 'on');
        set(handle_structure.text1, 'String', 'Error: there must be only 1 factor for the stratification');
        drawnow;
        
        error_code = 2;
    end 
    
else
    GlobalMHTestEnabled = 0;
end


% GLOBAL FACTOR ARRAY
     splitted_string=(regexp (get(handles.edit6,'String'), ' ', 'split'))';
     GlobalFactors=[];
    for i =1:length (splitted_string)
        GlobalFactors=[ GlobalFactors str2num(splitted_string{i})];
    end


if get(handles.checkbox3,'Value')==1 
    
    if get(handles.radiobutton6,'Value')==1 
        GlobalPriorLikelihoodStandard=1;
    else
        GlobalPriorLikelihoodStandard=0;
    end

    
    GlobalBinomialTestEnabled=1;
    %GlobalConditionsArray=str2double(char(regexp (get(handles.edit37,'String'), ' ', 'split')));
 %   GlobalFactors=str2double(cell2mat(regexp (get(handles.edit6,'String'), ' ', 'split')'));

    
    splitted_string=(regexp (get(handles.edit8,'String'), ' ', 'split'));
    GlobalLevels4Binomial=[];
    for i =1:length (splitted_string)
        GlobalLevels4Binomial=[ GlobalLevels4Binomial str2num(splitted_string{i})];
    end
    BinomialTypes={'p>p0' 'p<p0' 'p~=p0'};
    GlobalBinomialTestType=char(BinomialTypes{get(handles.popupmenu6,'Value')});
    
    %controllo dati
    if max(GlobalLevels4Binomial)>2 || max(GlobalLevels4Binomial)>2
        
        % --- gui message ---
        handle_msg=msggui;
        handle_structure=guidata(handle_msg);
        set(handle_structure.pushbutton1,'enable','on');
        set(handle_structure.text1,'String','Error: levels permitted values are 1 and 2 only');
        drawnow;
        
        error_code=1;
        
    end
    
    if length(GlobalLevels4Binomial) ~=length(GlobalFactors)
        
        % --- gui message ---
        handle_msg=msggui;
        handle_structure=guidata(handle_msg);
        set(handle_structure.pushbutton1,'enable','on');
        set(handle_structure.text1,'String','Error: number of levels must be equal to numbers of factors');
        drawnow;
        
        error_code=2;
        
        
    end
    
    
else
    GlobalBinomialTestEnabled=0;
    GlobalLevels4Binomial=[];
end

%GlobalFactors=str2double(cell2mat(regexp (get(handles.edit6,'String'), ' ', 'split')'));


if get(handles.checkbox7,'Value')==1 
    GlobalMultinomialTestEnabled=1;
    MultinomialType={'lr','pearson','exact'};
    GlobalMultinomialTestType=char(MultinomialType{get(handles.popupmenu7,'Value')});
    
    if get(handles.radiobutton9,'Value')==1
        GlobalPriorLikelihoodUniform=1;
    else
        GlobalPriorLikelihoodUniform=0;
    end
    
    
else
    GlobalMultinomialTestEnabled=0;
end


% % Hint: get(hObject,'Value') returns toggle state of checkbox8
 if get(handles.checkbox8,'Value')
%     set(handles.text39,'Enable','on')
%     set(handles.edit16,'Enable','on')
     GlobalPvaluesClusteringMapsEnable=1;
 else
%     set(handles.text39,'Enable','off')
%     set(handles.edit16,'Enable','off')
     GlobalPvaluesClusteringMapsEnable=0;
 end

%GlobalMapClusteringPvaluesFilename=get(handles.edit16,'String');


if  ~isempty(datafile) && ~isempty(GlobalFactors) &&... (GlobalGeneralizedLinearModelEnabled || GlobalFisherExactTestEnabled || GlobalBinomialTestEnabled)
       (GlobalBinomialTestEnabled || GlobalFisherExactTestEnabled || GlobalMultinomialTestEnabled || GlobalMHTestEnabled) && error_code==0 %&& ~isempty(GlobalExperimentID) 
	   % && ~isempty(GlobalSubjectGroup) && ~isempty(length(strfind(GlobalSubjectAge,'/'))) ...
       % && length(strfind(GlobalSubjectAge,'/'))==1
       % tipo 1 =cluster analysis, tipo 2 = composition analysis , tipo 0 = reset     
    GlobalAnalysisType=2;
    
    uiresume;
    % cluster analysis
end
      
% --- Executes on button press in pushbutton7.
function pushbutton7_Callback(hObject, eventdata, handles)
% hObject    handle to pushbutton7 (see GCBO)
% eventdata  reserved - to be defined in a future version of MATLAB
% handles    structure with handles and user data (see GUIDATA)
figure1_CloseRequestFcn(handles.figure1, eventdata, handles);


% --- Executes on selection change in popupmenu7.
function popupmenu7_Callback(hObject, eventdata, handles)
% hObject    handle to popupmenu7 (see GCBO)
% eventdata  reserved - to be defined in a future version of MATLAB
% handles    structure with handles and user data (see GUIDATA)

% Hints: contents = cellstr(get(hObject,'String')) returns popupmenu7 contents as cell array
%        contents{get(hObject,'Value')} returns selected item from popupmenu7


% --- Executes during object creation, after setting all properties.
function popupmenu7_CreateFcn(hObject, eventdata, handles)
% hObject    handle to popupmenu7 (see GCBO)
% eventdata  reserved - to be defined in a future version of MATLAB
% handles    empty - handles not created until after all CreateFcns called

% Hint: popupmenu controls usually have a white background on Windows.
%       See ISPC and COMPUTER.
if ispc && isequal(get(hObject,'BackgroundColor'), get(0,'defaultUicontrolBackgroundColor'))
    set(hObject,'BackgroundColor','white');
end


% --- If Enable == 'on', executes on mouse press in 5 pixel border.
% --- Otherwise, executes on mouse press in 5 pixel border or over checkbox2.


% --- If Enable == 'on', executes on mouse press in 5 pixel border.
% --- Otherwise, executes on mouse press in 5 pixel border or over PeaksSegregation.
function PeaksSegregation_ButtonDownFcn(hObject, eventdata, handles)
% hObject    handle to PeaksSegregation (see GCBO)
% eventdata  reserved - to be defined in a future version of MATLAB
% handles    structure with handles and user data (see GUIDATA)


% --- Executes on key press with focus on checkbox2 and none of its controls.
function checkbox2_KeyPressFcn(hObject, eventdata, handles)
% hObject    handle to checkbox2 (see GCBO)
% eventdata  structure with the following fields (see UICONTROL)
%	Key: name of the key that was pressed, in lower case
%	Character: character interpretation of the key(s) that was pressed
%	Modifier: name(s) of the modifier key(s) (i.e., control, shift) pressed
% handles    structure with handles and user data (see GUIDATA)


% --- Executes on button press in checkbox8.
function checkbox8_Callback(hObject, eventdata, handles)
% hObject    handle to checkbox8 (see GCBO)
% eventdata  reserved - to be defined in a future version of MATLAB
% handles    structure with handles and user data (see GUIDATA)
 global GlobalPvaluesClusteringMapsEnable 
% % Hint: get(hObject,'Value') returns toggle state of checkbox8
 if get(handles.checkbox8,'Value')
%     set(handles.text39,'Enable','on')
%     set(handles.edit16,'Enable','on')
     GlobalPvaluesClusteringMapsEnable=1;
     
 else
%     set(handles.text39,'Enable','off')
%     set(handles.edit16,'Enable','off')
     GlobalPvaluesClusteringMapsEnable=0;
     
 end

% --- Executes on button press in pushbutton10.
function pushbutton10_Callback(hObject, eventdata, handles)
% hObject    handle to pushbutton10 (see GCBO)
% eventdata  reserved - to be defined in a future version of MATLAB
% handles    structure with handles and user data (see GUIDATA)
% caricamento file aggiuntivo per di una precedente cluster analisys

global GlobalDatafilePath GlobalDatafileName 

[GlobalDatafileName, GlobalDatafilePath  ]= uigetfile({'*.txt';'*.tsv';},'Input datafile for cluster analysis:');
if length(GlobalDatafileName)>1
    set(handles.pushbutton1,'String','selected');
    set(handles.edit1,'String',[GlobalDatafilePath ]);
    set(handles.edit1,'Visible','on');
    set(handles.edit3,'String',[GlobalDatafileName]);
    set(handles.edit3,'Visible','on');
else
    set(handles.pushbutton1,'String','select');
    set(handles.edit1,'String','---');
    set(handles.edit1,'Visible','on');
    set(handles.edit3,'String','---');
    set(handles.edit3,'Visible','on');
    
end

global GlobalCompositionTsvDatafilePath GlobalCompositionTsvDatafileName 

[GlobalCompositionTsvDatafileName, GlobalCompositionTsvDatafilePath  ]= uigetfile('*.cca','Input datafile for composition analysis:');
if length(GlobalCompositionTsvDatafileName)>1
    set(handles.pushbutton10,'String','selected');
%     set(handles.edit13,'String',[GlobalCompositionTsvDatafilePath ]);
%     set(handles.edit13,'Visible','on');
%     set(handles.edit14,'String',[GlobalCompositionTsvDatafileName]);
%     set(handles.edit14,'Visible','on');
else
    set(handles.pushbutton10,'String','select');
%     set(handles.edit13,'String','---');
%     set(handles.edit13,'Visible','on');
%     set(handles.edit14,'String','---');
%     set(handles.edit14,'Visible','on');
    
end


% --------------------------------------------------------------------
function Untitled_1_Callback(hObject, eventdata, handles)
% hObject    handle to Untitled_1 (see GCBO)
% eventdata  reserved - to be defined in a future version of MATLAB
% handles    structure with handles and user data (see GUIDATA)


% --- Executes on button press in pushbutton11.
function pushbutton11_Callback(hObject, eventdata, handles)
% hObject    handle to pushbutton11 (see GCBO)
% eventdata  reserved - to be defined in a future version of MATLAB
% handles    structure with handles and user data (see GUIDATA)
%main_handle=mni2talgui;
%    uiwait(main_handle);
    
main_handle=tal2mnigui;
    uiwait(main_handle);    


% --- Executes on button press in pushbutton15.
function pushbutton15_Callback(hObject, eventdata, handles)
% hObject    handle to pushbutton15 (see GCBO)
% eventdata  reserved - to be defined in a future version of MATLAB
% handles    structure with handles and user data (see GUIDATA)
main_handle=mni2talgui;
    uiwait(main_handle);

% --- Executes on button press in pushbutton16.
function pushbutton16_Callback(hObject, eventdata, handles)
% hObject    handle to pushbutton16 (see GCBO)
% eventdata  reserved - to be defined in a future version of MATLAB
% handles    structure with handles and user data (see GUIDATA)
main_handle=tal2icbmgui;
    uiwait(main_handle);

% --- Executes on button press in pushbutton17.
function pushbutton17_Callback(hObject, eventdata, handles)
% hObject    handle to pushbutton17 (see GCBO)
% eventdata  reserved - to be defined in a future version of MATLAB
% handles    structure with handles and user data (see GUIDATA)
main_handle=icbm2talgui;
    uiwait(main_handle);


function edit16_Callback(hObject, eventdata, handles)
% hObject    handle to edit16 (see GCBO)
% eventdata  reserved - to be defined in a future version of MATLAB
% handles    structure with handles and user data (see GUIDATA)

% Hints: get(hObject,'String') returns contents of edit16 as text
%        str2double(get(hObject,'String')) returns contents of edit16 as a double


% --- Executes during object creation, after setting all properties.
function edit16_CreateFcn(hObject, eventdata, handles)
% hObject    handle to edit16 (see GCBO)
% eventdata  reserved - to be defined in a future version of MATLAB
% handles    empty - handles not created until after all CreateFcns called

% Hint: edit controls usually have a white background on Windows.
%       See ISPC and COMPUTER.
if ispc && isequal(get(hObject,'BackgroundColor'), get(0,'defaultUicontrolBackgroundColor'))
    set(hObject,'BackgroundColor','white');
end


% --- Executes on button press in pushbutton18.
function pushbutton18_Callback(hObject, eventdata, handles)
% hObject    handle to pushbutton18 (see GCBO)
% eventdata  reserved - to be defined in a future version of MATLAB
% handles    structure with handles and user data (see GUIDATA)
main_handle=labellinggui;
    uiwait(main_handle);


% --- Executes on button press in pushbutton19.
function pushbutton19_Callback(hObject, eventdata, handles)
% hObject    handle to pushbutton19 (see GCBO)
% eventdata  reserved - to be defined in a future version of MATLAB
% handles    structure with handles and user data (see GUIDATA)
global GlobalInputLabelsCell
[LabellingDatafileName, LabellingDatafilePath  ]= uigetfile('*.lbl','Datafile for labelling:');

if ~(isempty(LabellingDatafileName))
    load([LabellingDatafilePath LabellingDatafileName ],'-mat','GlobalInputLabelsCell');
end
main_handle=labellinggui;
    uiwait(main_handle);

    
% % % % % % % % % % % % % % % % % % % % % % % % % % % % % % % % % % % % % % 
% --- Executes on button press in pushbutton19.
function axes2_Callback()
global GlobalHandles GlobalDendrogramEnable GlobalFisherFigure ...
    GlobalDendrogramImage % 2019-07-05 Aurora.
% hObject    handle to pushbutton19 (see GCBO)
% eventdata  reserved - to be defined in a future version of MATLAB
% handles    structure with handles and user data (see GUIDATA)

if GlobalDendrogramEnable
%     img = 'dendrogram.fig';
    img = GlobalDendrogramImage;
elseif ~isempty(GlobalFisherFigure)
    img = GlobalFisherFigure;
else
    img = '';
end

hFigure = openfig(img, 'new', 'invisible');
% assuming there is only one axes in your stored figure:
set(GlobalHandles.axes2,'visible', 'on');
cla(GlobalHandles.axes2, 'reset');
set(GlobalHandles.axes2,'xtick',[],'ytick',[]);
hAxes = get(hFigure, 'CurrentAxes');
% assuming we are in a callback and the tag of your figure is figure1:
hCopy = copyobj(hAxes, GlobalHandles.figure1);
set(hCopy, 'Position', [0.642 0.033 0.323 0.483]);


function edit17_Callback(hObject, eventdata, handles)
% hObject    handle to edit17 (see GCBO)
% eventdata  reserved - to be defined in a future version of MATLAB
% handles    structure with handles and user data (see GUIDATA)

% Hints: get(hObject,'String') returns contents of edit17 as text
%        str2double(get(hObject,'String')) returns contents of edit17 as a double


% --- Executes during object creation, after setting all properties.
function edit17_CreateFcn(hObject, eventdata, handles)
% hObject    handle to edit17 (see GCBO)
% eventdata  reserved - to be defined in a future version of MATLAB
% handles    empty - handles not created until after all CreateFcns called

% Hint: edit controls usually have a white background on Windows.
%       See ISPC and COMPUTER.
if ispc && isequal(get(hObject,'BackgroundColor'), get(0,'defaultUicontrolBackgroundColor'))
    set(hObject,'BackgroundColor','white');
end
