# Supplementary material for: Clustering the Brain With “CluB”: A New Toolbox for Quantitative Meta-Analysis of Neuroimaging Data
Source: Front Neurosci. 2019 Oct 22;13:1037. doi: 10.3389/fnins.2019.01037 (PMC6817507; doi:10.3389/fnins.2019.01037)
Supplement: Supplementary file 10 [file Data_Sheet_10.ZIP › CluB/guis/tal2mnigui.m]

function varargout = tal2mnigui(varargin)
% TAL2MNI M-file for tal2mni.fig
%      TAL2MNI, by itself, creates a new TAL2MNI or raises the existing
%      singleton*.
%
%      H = TAL2MNI returns the handle to a new TAL2MNI or the handle to
%      the existing singleton*.
%
%      TAL2MNI('CALLBACK',hObject,eventData,handles,...) calls the local
%      function named CALLBACK in TAL2MNI.M with the given input arguments.
%
%      TAL2MNI('Property','Value',...) creates a new TAL2MNI or raises the
%      existing singleton*.  Starting from the left, property value pairs are
%      applied to the GUI before tal2mni_OpeningFcn gets called.  An
%      unrecognized property name or invalid value makes property application
%      stop.  All inputs are passed to tal2mni_OpeningFcn via varargin.
%
%      *See GUI Options on GUIDE's Tools menu.  Choose "GUI allows only one
%      instance to run (singleton)".
%
% See also: GUIDE, GUIDATA, GUIHANDLES

% Edit the above text to modify the response to help tal2mni

% Last Modified by GUIDE v2.5 20-Feb-2013 09:03:48

% Begin initialization code - DO NOT EDIT
gui_Singleton = 1;
gui_State = struct('gui_Name',       mfilename, ...
                   'gui_Singleton',  gui_Singleton, ...
                   'gui_OpeningFcn', @tal2mni_OpeningFcn, ...
                   'gui_OutputFcn',  @tal2mni_OutputFcn, ...
                   'gui_LayoutFcn',  [] , ...
                   'gui_Callback',   []);
if nargin && ischar(varargin{1})
    gui_State.gui_Callback = str2func(varargin{1});
end

if nargout
    [varargout{1:nargout}] = gui_mainfcn(gui_State, varargin{:});
else
    gui_mainfcn(gui_State, varargin{:});
end
% End initialization code - DO NOT EDIT


% --- Executes just before tal2mni is made visible.
function tal2mni_OpeningFcn(hObject, eventdata, handles, varargin)
% This function has no output args, see OutputFcn.
% hObject    handle to figure
% eventdata  reserved - to be defined in a future version of MATLAB
% handles    structure with handles and user data (see GUIDATA)
% varargin   command line arguments to tal2mni (see VARARGIN)

% Choose default command line output for tal2mni
handles.output = hObject;

% Update handles structure
guidata(hObject, handles);

% UIWAIT makes tal2mni wait for user response (see UIRESUME)
% uiwait(handles.figure1);


% --- Outputs from this function are returned to the command line.
function varargout = tal2mni_OutputFcn(hObject, eventdata, handles) 
% varargout  cell array for returning output args (see VARARGOUT);
% hObject    handle to figure
% eventdata  reserved - to be defined in a future version of MATLAB
% handles    structure with handles and user data (see GUIDATA)

% Get default command line output from handles structure
varargout{1} = handles.output;


% --- Executes on button press in pushbutton1.
function pushbutton1_Callback(hObject, eventdata, handles)
% hObject    handle to pushbutton1 (see GCBO)
% eventdata  reserved - to be defined in a future version of MATLAB
% handles    structure with handles and user data (see GUIDATA)
global GlobalTALDatafilePath GlobalTALDatafileName 

[GlobalTALDatafileName, GlobalTALDatafilePath  ]= uigetfile('*.*','Input TAL datafie:');
if length(GlobalTALDatafileName)>1 && length(GlobalTALDatafilePath)>1
    set(handles.pushbutton1,'String','selected');
end


% --- Executes on button press in pushbutton2.
function pushbutton2_Callback(hObject, eventdata, handles)
% hObject    handle to pushbutton2 (see GCBO)
% eventdata  reserved - to be defined in a future version of MATLAB
% handles    structure with handles and user data (see GUIDATA)
global GlobalTALDatafilePath GlobalTALDatafileName 
if  length(GlobalTALDatafilePath)>1 && length(GlobalTALDatafileName)
    tal_data=load([GlobalTALDatafilePath GlobalTALDatafileName]);
    %tal_data
    mni_data=tal2mni(tal_data')';
    dlmwrite([GlobalTALDatafilePath GlobalTALDatafileName(1:strfind(GlobalTALDatafileName,'.')-1) '-Brett-MNI.txt' ],mni_data,'\t');
    figure1_CloseRequestFcn(handles.figure1, eventdata, handles);    
end


% --- Executes during object deletion, before destroying properties.
function figure1_DeleteFcn(hObject, eventdata, handles)
% hObject    handle to figure1 (see GCBO)
% eventdata  reserved - to be defined in a future version of MATLAB
% handles    structure with handles and user data (see GUIDATA)


% --- Executes when user attempts to close figure1.
function figure1_CloseRequestFcn(hObject, eventdata, handles)
% hObject    handle to figure1 (see GCBO)
% eventdata  reserved - to be defined in a future version of MATLAB
% handles    structure with handles and user data (see GUIDATA)

% Hint: delete(hObject) closes the figure
delete(hObject);


% --- Executes during object creation, after setting all properties.
function figure1_CreateFcn(hObject, eventdata, handles)
% hObject    handle to figure1 (see GCBO)
% eventdata  reserved - to be defined in a future version of MATLAB
% handles    empty - handles not created until after all CreateFcns called
Screen_rect=get(0,'MonitorPositions');
Starting_Windows_DX_Size=500;
Starting_Windows_DY_Size=140;
set(hObject,'Position',[ Screen_rect(1,3)/2-Starting_Windows_DX_Size/2 Screen_rect(1,4)/2-Starting_Windows_DY_Size/2 Starting_Windows_DX_Size Starting_Windows_DY_Size ] )
