# Supplementary material for: Clustering the Brain With “CluB”: A New Toolbox for Quantitative Meta-Analysis of Neuroimaging Data
Source: Front Neurosci. 2019 Oct 22;13:1037. doi: 10.3389/fnins.2019.01037 (PMC6817507; doi:10.3389/fnins.2019.01037)
Supplement: Supplementary file 10 [file Data_Sheet_10.ZIP › CluB/guis/labellinggui.m]

function varargout = labellinggui(varargin)
% LABELLINGGUI M-file for labellinggui.fig
%      LABELLINGGUI, by itself, creates a new LABELLINGGUI or raises the existing
%      singleton*.
%
%      H = LABELLINGGUI returns the handle to a new LABELLINGGUI or the handle to
%      the existing singleton*.
%
%      LABELLINGGUI('CALLBACK',hObject,eventData,handles,...) calls the local
%      function named CALLBACK in LABELLINGGUI.M with the given input arguments.
%
%      LABELLINGGUI('Property','Value',...) creates a new LABELLINGGUI or raises the
%      existing singleton*.  Starting from the left, property value pairs are
%      applied to the GUI before labellinggui_OpeningFcn gets called.  An
%      unrecognized property name or invalid value makes property application
%      stop.  All inputs are passed to labellinggui_OpeningFcn via varargin.
%
%      *See GUI Options on GUIDE's Tools menu.  Choose "GUI allows only one
%      instance to run (singleton)".
%
% See also: GUIDE, GUIDATA, GUIHANDLES

% Edit the above text to modify the response to help labellinggui

% Last Modified by GUIDE v2.5 05-May-2015 16:02:47

% Begin initialization code - DO NOT EDIT
gui_Singleton = 1;
gui_State = struct('gui_Name',       mfilename, ...
                   'gui_Singleton',  gui_Singleton, ...
                   'gui_OpeningFcn', @labellinggui_OpeningFcn, ...
                   'gui_OutputFcn',  @labellinggui_OutputFcn, ...
                   'gui_LayoutFcn',  [] , ...
                   'gui_Callback',   []);
if nargin && ischar(varargin{1})
    gui_State.gui_Callback = str2func(varargin{1});
end

if nargout
    [varargout{1:nargout}] = gui_mainfcn(gui_State, varargin{:});
else
    gui_mainfcn(gui_State, varargin{:});
end
% End initialization code - DO NOT EDIT


% --- Executes just before labellinggui is made visible.
function labellinggui_OpeningFcn(hObject, eventdata, handles, varargin)
% This function has no output args, see OutputFcn.
% hObject    handle to figure
% eventdata  reserved - to be defined in a future version of MATLAB
% handles    structure with handles and user data (see GUIDATA)
% varargin   command line arguments to labellinggui (see VARARGIN)

% Choose default command line output for labellinggui
handles.output = hObject;

% Update handles structure
guidata(hObject, handles);

% UIWAIT makes labellinggui wait for user response (see UIRESUME)
% uiwait(handles.figure1);


% --- Outputs from this function are returned to the command line.
function varargout = labellinggui_OutputFcn(hObject, eventdata, handles) 
% varargout  cell array for returning output args (see VARARGOUT);
% hObject    handle to figure
% eventdata  reserved - to be defined in a future version of MATLAB
% handles    structure with handles and user data (see GUIDATA)

% Get default command line output from handles structure
varargout{1} = handles.output;


% --- Executes on button press in pushbutton1.
function pushbutton1_Callback(hObject, eventdata, handles)
% hObject    handle to pushbutton1 (see GCBO)
% eventdata  reserved - to be defined in a future version of MATLAB
% handles    structure with handles and user data (see GUIDATA)
global GlobalDefaultFactorsLabelsCell GlobalDefaultLevelsLabelsCell GlobalMaxFactorsLabels GlobalFactorsLabellingEnable ...
       GlobalInputLabelsCell GlobalDatafilePath GlobalDatafileName

% inizializzazione dati
GlobalInputLabelsCell=get(handles.uitable1,'Data');
% salvataggio file di configurazione labels
if (~isempty(GlobalDatafileName))
    labels_data_filename=[GlobalDatafilePath strrep(GlobalDatafileName,'.txt','.lbl')];
    save(labels_data_filename,'-mat','GlobalInputLabelsCell');
end

exit_flag=0;
GlobalDefaultFactorsLabelsCell={};
GlobalDefaultLevelsLabelsCell={};

% gestione prima riga della cella di labels:
% il primo ciclo di di controllo � separato
 
current_factor=1;
current_level=1;
current_row=1;
GlobalDefaultFactorsLabelsCell{current_factor}=GlobalInputLabelsCell{current_row,2};
GlobalDefaultLevelsLabelsCell{current_factor,current_level}=GlobalInputLabelsCell{current_row,3};

% secondo ciclo: inizia il controllo in loop
current_row=current_row+1;
current_factor_string=char(GlobalInputLabelsCell{current_row, 1});
previous_factor_string=char(GlobalInputLabelsCell{current_row-1, 1});

while ~(isempty(strfind(current_factor_string,'F')))

    
    % avanzamento di livello se il fattore � lo stesso
    if ~(isempty(strfind(current_factor_string,previous_factor_string)))
        current_level=current_level+1;
        GlobalDefaultLevelsLabelsCell{current_factor,current_level}=GlobalInputLabelsCell{current_row,3};
    else
    % avanzamento di fattore e reset del livello 
    % se la stringa_fattore � diversa
       current_factor=current_factor+1;
       current_level=1;
       
       GlobalDefaultFactorsLabelsCell{current_factor}=GlobalInputLabelsCell{current_row,2};
       GlobalDefaultLevelsLabelsCell{current_factor,current_level}=GlobalInputLabelsCell{current_row,3};
       
    end
    
    previous_factor_string=current_factor_string;
    current_row=current_row+1;
    if current_row<=GlobalMaxFactorsLabels
        current_factor_string=char(GlobalInputLabelsCell{current_row, 1});
    else
        current_factor_string=' ';
    end
    
end

%GlobalDefaultFactorsLabelsCell
%GlobalDefaultLevelsLabelsCell
GlobalFactorsLabellingEnable=1;


labellinggui_CloseRequestFcn(handles.figure1, eventdata, handles);


% --- Executes on button press in pushbutton2.
function pushbutton2_Callback(hObject, eventdata, handles)
% hObject    handle to pushbutton2 (see GCBO)
% eventdata  reserved - to be defined in a future version of MATLAB
% handles    structure with handles and user data (see GUIDATA)
labellinggui_CloseRequestFcn(handles.figure1, eventdata, handles);

function labellinggui_CloseRequestFcn(hObject, eventdata, handles)
delete(hObject);

% --- Executes during object creation, after setting all properties.
function figure1_CreateFcn(hObject, eventdata, handles)
% hObject    handle to figure1 (see GCBO)
% eventdata  reserved - to be defined in a future version of MATLAB
% handles    empty - handles not created until after all CreateFcns called
% global GlobalDefaultLabeldata GlobalMaxFactorsLabels
% GlobalDefaultLabeldata={};
% for col=1:3
%     for row=1:GlobalMaxFactorsLabels
%         GlobalDefaultLabeldata{row,col}='                   ';
%     end
% end

Screen_rect=get(0,'MonitorPositions');
Starting_Windows_DX_Size=410;
Starting_Windows_DY_Size=420;
set(hObject,'Position',[ Screen_rect(1,3)/2-Starting_Windows_DX_Size/2 Screen_rect(1,4)/2-Starting_Windows_DY_Size/2 Starting_Windows_DX_Size Starting_Windows_DY_Size ] )
% if ~(isempty(GlobalInputLabelsCell))
%     set(handles.uitable1,'Data', GlobalInputLabelsCell)
% end


% --- Executes during object creation, after setting all properties.
function uitable1_CreateFcn(hObject, eventdata, handles)
% hObject    handle to uitable1 (see GCBO)
% eventdata  reserved - to be defined in a future version of MATLAB
% handles    empty - handles not created until after all CreateFcns called
global GlobalInputLabelsCell GlobalDatafilePath GlobalDatafileName
labels_data_filename=[GlobalDatafilePath strrep(GlobalDatafileName,'.txt','.lbl')];

if exist(labels_data_filename,'file')
    load(labels_data_filename,'-mat','GlobalInputLabelsCell');
end

if ~(isempty(GlobalInputLabelsCell))
    set(hObject,'Data', GlobalInputLabelsCell);
end


% --- Executes when entered data in editable cell(s) in uitable1.
function uitable1_CellEditCallback(hObject, eventdata, handles)
% hObject    handle to uitable1 (see GCBO)
% eventdata  structure with the following fields (see UITABLE)
%	Indices: row and column indices of the cell(s) edited
%	PreviousData: previous data for the cell(s) edited
%	EditData: string(s) entered by the user
%	NewData: EditData or its converted form set on the Data property. Empty if Data was not changed
%	Error: error string when failed to convert EditData to appropriate value for Data
% handles    structure with handles and user data (see GUIDATA)


% --- Executes on button press in pushbutton3.
function pushbutton3_Callback(hObject, eventdata, handles)
% hObject    handle to pushbutton3 (see GCBO)
% eventdata  reserved - to be defined in a future version of MATLAB
% handles    structure with handles and user data (see GUIDATA)
global GlobalMaxFactorsLabels 
 GlobalDefaultLabeldata={}; 
 for col=1:3
     for row=1:GlobalMaxFactorsLabels
         GlobalDefaultLabeldata{row,col}='';
     end
 end
 set(handles.uitable1,'Data', GlobalDefaultLabeldata);
