# Supplementary material for: Clustering the Brain With “CluB”: A New Toolbox for Quantitative Meta-Analysis of Neuroimaging Data
Source: Front Neurosci. 2019 Oct 22;13:1037. doi: 10.3389/fnins.2019.01037 (PMC6817507; doi:10.3389/fnins.2019.01037)
Supplement: Supplementary file 10 [file Data_Sheet_10.ZIP › CluB/Input_documentation_original.txt]

-12	-58	24	1	2	4	
-2	-66	36	1	2	4	
-1	-54	23	2	2	2	
-4	-57	26	1	2	2	
1	-55	31	1	2	2	
-5	-62	37	1	2	4	
-16	-54	30	1	2	4	
1	-60	20	1	2	4	
4	-52	36	1	2	4	
-7	-52	28	1	2	4	
12	-57	27	1	1	2	
-5	-62	41	1	2	2	
0	-57	36	1	2	2	
3	-38	37	2	2	2	
1	-28	41	1	2	2	
1	-43	31	1	2	2	
6	-41	37	1	2	4	
17	-34	50	2	2	4	
-6	-30	33	1	1	2	
4	-40	46	1	1	2	
6	-39	48	1	1	2	
-3	-36	24	1	1	2	
-1	-41	36	1	2	2	
8	-39	37	1	2	2	
10	-36	55	1	2	2	
-10	-47	41	1	2	4	
8	-34	16	1	2	4	
-28	-65	26	2	2	3	
-24	-74	33	1	2	4	
-15	-83	33	2	2	4	
-22	-83	29	2	2	4	
-24	-70	22	1	2	3	
-14	-78	28	1	2	3	
-28	-74	26	1	1	3	
-26	-72	30	1	1	3	
-28	-66	24	1	2	3	
-32	-66	28	1	2	3	
-12	-68	26	1	2	3	
-18	-72	20	1	2	3	
-28	-80	28	1	2	1	
-36	-76	28	1	2	3	
-43	-70	41	1	2	2	
-51	-66	29	1	2	2	
-45	-74	29	1	2	4	
-47	-87	23	1	2	4	
-40	-87	32	1	2	4	
-43	-73	32	1	2	4	
-49	-90	16	1	2	4	
-48	-69	30	1	1	2	
-39	-69	42	1	1	2	
-39	-78	36	1	1	2	
-48	-66	33	1	1	2	
-38	-78	39	1	2	2	
-41	-80	25	1	2	2	
-51	-67	25	1	2	2	
-42	-72	35	1	2	4	
41	-43	40	2	2	4	
36	-49	41	2	2	4	
35	-43	30	2	2	4	
42	-58	40	1	2	3	
50	-54	38	1	2	3	
42	-48	50	1	1	3	
50	-52	40	1	1	3	
48	-52	50	1	2	3	
44	-60	40	1	2	1	
54	-46	52	1	2	1	
32	-48	58	2	2	2	
28	-56	53	2	2	3	
32	-56	53	2	2	3	
24	-60	44	1	2	3	
32	-52	53	2	2	3	
32	-52	53	1	2	3	
42	-56	56	2	2	4	
30	-61	44	2	2	4	
29	-55	35	2	2	4	
25	-72	46	2	2	4	
29	-67	47	2	2	4	
21	-67	57	2	2	4	
32	-60	44	2	2	4	
22	-70	46	2	2	4	
28	-71	58	2	2	4	
11	-71	59	2	2	4	
36	-50	50	1	2	3	
36	-64	49	1	2	4	
30	-72	48	1	2	2	
28	-55	36	1	2	3	
40	-61	47	1	2	1	
43	-71	51	1	2	1	
28	-80	46	1	2	1	
18	-70	-17	1	2	3	
7	-66	-7	2	2	4	
22	-71	-23	2	2	4	
11	-76	-9	1	2	3	
6	-76	-21	2	2	3	
13	-66	-18	1	2	4	
3	-72	-23	1	2	4	
17	-70	-23	1	2	4	
-1	-70	-23	1	2	4	
19	-68	-21	1	2	4	
8	-73	-28	1	2	2	
4	-84	-10	1	2	3	
-2	-82	-10	1	2	4	
2	-82	-10	1	2	3	
4	-67	-18	1	2	3	
-7	30	-10	2	2	2	
7	31	13	2	1	2	
-8	25	0	1	2	4	
-3	22	-11	1	2	4	
4	35	3	1	2	4	
8	15	-9	1	2	4	
-9	27	-1	1	2	4	
-6	27	-18	1	1	2	
1	29	-13	1	2	2	
0	13	-14	1	2	4	
-12	21	-13	1	2	4	
4	39	2	1	2	4	
-12	29	2	1	2	4	
-12	29	2	1	2	4	
2	12	7	1	2	1	
-22	25	-8	1	2	1	
-12	36	-19	1	2	2	
-13	47	2	1	2	4	
-12	46	12	1	2	4	
-8	36	8	1	2	4	
-13	41	4	1	2	4	
-15	57	9	1	1	2	
0	47	17	1	2	2	
-1	48	5	1	2	2	
-9	41	-4	1	2	2	
-8	53	-15	1	2	2	
0	49	-26	1	2	2	
-5	54	15	1	2	2	
24	-9	-21	2	1	2	
30	-13	-8	2	2	4	
30	-2	-18	2	2	4	
48	-11	-18	1	2	4	
40	8	-30	1	2	3	
47	-10	-13	1	2	3	
24	-14	-6	1	2	1	
12	-36	-28	1	2	3	
25	-30	-28	2	2	3	
0	-25	-25	1	2	4	
-1	-24	-18	2	2	4	
28	-23	-35	2	2	4	
25	-30	-26	2	2	3	
-8	-22	-20	1	2	3	
-52	34	4	1	2	3	
-44	32	17	1	2	2	
-48	28	17	1	2	2	
-42	27	0	2	1	2	
-49	32	20	1	2	4	
-48	36	11	2	2	4	
-49	32	22	2	2	4	
-49	23	19	2	2	4	
-47	30	6	2	2	4	
-51	42	14	2	2	4	
-52	31	13	1	1	2	
-40	32	3	1	2	3	
-45	32	7	1	2	3	
-42	28	23	1	2	1	
-42	34	28	2	2	1	
-36	5	27	1	2	2	
-35	15	7	2	2	4	
-42	20	9	1	2	4	
-40	17	28	2	2	4	
-37	14	28	2	2	4	
-36	13	25	1	2	4	
-35	22	7	2	2	4	
-34	19	15	2	2	4	
-30	10	12	1	2	4	
-26	8	12	2	2	4	
-38	10	16	1	2	3	
-45	22	17	2	2	3	
-31	23	16	1	2	4	
-32	13	31	1	2	4	
-32	18	10	1	2	4	
-38	10	14	1	2	4	
-40	10	14	1	2	3	
-36	12	9	1	2	3	
-38	20	14	1	2	1	
-32	8	5	1	2	4	
-31	5	20	1	2	1	
-27	-93	-14	2	2	4	
-15	-98	-16	2	2	4	
-4	-103	-21	2	2	4	
6	-97	-19	2	2	4	
-26	-94	-14	2	2	4	
-23	-97	-12	2	2	4	
-19	-92	-12	1	1	3	
-34	-92	-10	2	2	3	
-28	-90	-10	1	2	1	
-29	-92	-4	1	1	2	
-12	-97	-5	1	2	4	
-20	-86	-5	1	2	3	
-22	-88	-10	1	2	4	
-10	-99	-5	1	2	1	
-17	-87	-12	1	2	2	
-23	-87	-12	1	2	2	
-22	-82	-10	2	2	4	
-32	-81	4	2	2	2	
-32	-81	4	2	2	2	
-28	-81	9	2	2	2	
-32	-81	4	1	2	2	
-28	-81	9	1	2	2	
-26	-82	17	2	2	4	
-29	-89	4	2	2	4	
-27	-83	15	2	2	4	
-21	-95	5	1	2	3	
-24	-93	9	1	1	2	
-18	-101	4	1	1	2	
-37	-70	6	1	1	2	
-24	-93	4	1	2	2	
-21	-106	14	1	2	2	
-36	-98	1	1	2	2	
-31	-103	11	1	2	2	
-59	-21	-14	1	2	2	
-54	-12	-25	1	2	2	
-63	-21	-24	1	1	2	
-57	-22	-16	1	2	3	
-64	-17	-26	1	2	2	
-68	-25	-25	1	2	2	
-60	-10	-28	1	2	2	
-63	-13	-19	1	2	2	
-61	-18	-15	1	2	2	
-54	-10	14	1	2	4	
-47	-24	12	1	2	3	
-60	-9	-6	2	1	2	
-65	-13	5	2	2	4	
-58	-16	14	2	2	4	
-54	-9	1	2	2	4	
-56	-8	8	1	1	3	
-52	-16	4	1	1	3	
-58	-14	-8	2	2	3	
-64	-34	2	1	2	1	
-60	-28	-2	1	2	1	
-59	-12	-6	2	2	3	
-55	-24	3	2	2	3	
-61	-27	7	2	2	4	
-51	-14	-1	2	2	4	
-51	-19	3	1	2	2	
-46	-7	8	1	2	3	
-48	-11	4	1	2	4	
-57	-10	-1	1	2	4	
-51	-9	8	1	2	1	
-48	-18	-6	1	2	1	
-61	-19	-1	1	2	4	
-61	-23	3	2	2	4	
-59	-27	7	2	2	4	
-55	-17	8	1	2	4	
-43	0	7	1	2	1	
-40	-67	-9	1	2	2	
-36	-67	-9	2	2	3	
-36	-67	-9	1	2	3	
-40	-67	-9	1	2	3	
-40	-66	-5	2	2	3	
-40	-63	-9	2	2	3	
-40	-66	-5	1	2	3	
-44	-64	-16	2	2	3	
-41	-65	-13	2	2	4	
-44	-59	-9	2	2	4	
-49	-64	-17	2	2	4	
-37	-62	-14	1	1	2	
-31	-67	-9	1	2	4	
-33	-60	-15	1	2	4	
-43	-65	-9	1	2	4	
-36	-65	-13	1	2	4	
-34	-61	-13	1	2	3	
-51	-35	-2	1	2	2	
-51	-35	-2	1	2	2	
-58	-58	-14	2	2	4	
-60	-44	2	1	2	4	
-53	-54	9	1	1	2	
-63	-54	-9	1	1	2	
-60	-48	-9	1	2	2	
-51	-50	6	1	2	4	
-59	-50	2	1	2	2	
-51	-50	2	1	2	2	
-55	-35	2	1	2	4	
-59	-39	-5	1	2	2	
-60	-39	-6	1	2	2	
-52	-55	29	1	2	2	
-48	-54	30	1	2	2	
-43	-57	4	1	2	3	
-50	-35	14	1	2	3	
-46	-43	10	2	2	4	
-46	-66	13	1	2	4	
-48	-60	24	1	2	4	
-47	-69	12	1	2	4	
-43	-57	26	1	2	3	
-50	-35	14	1	2	3	
-43	-61	-1	1	2	4	
-60	-49	17	1	2	4	
-51	-68	12	1	2	2	
-36	-58	14	1	2	4	
-51	-48	19	1	2	2	
-53	-40	24	1	2	4	
-44	-44	19	1	2	4	
-53	-58	19	1	2	2	
-44	-56	23	1	2	2	
-59	-44	15	1	2	3	
-59	-42	15	1	2	4	
-59	-44	15	1	2	3	
-68	-44	22	1	2	4	
-54	-51	20	1	2	1	
-44	-17	56	2	2	2	
-44	3	51	2	2	3	
-44	-1	51	1	2	3	
-43	-1	45	2	2	3	
-52	-10	46	2	2	2	
-45	-19	36	2	2	4	
-56	-15	45	2	2	4	
-49	-13	43	2	2	4	
-47	-5	55	2	2	4	
-48	-15	47	2	2	4	
-41	-6	46	1	2	4	
-50	-6	46	2	2	3	
-49	-15	38	1	2	4	
-49	-15	32	1	2	4	
-47	-17	34	1	2	4	
-47	-13	38	1	2	4	
-46	-8	47	1	2	2	
-46	-13	47	1	2	2	
-48	-12	39	1	2	4	
-44	-12	43	1	2	3	
-46	-14	43	1	2	4	
-44	-12	43	1	2	3	
-46	-13	52	1	2	1	
-52	6	34	1	2	1	
-51	5	32	2	2	2	
-56	0	40	2	2	3	
-48	-2	37	2	2	3	
-51	2	41	2	2	3	
-51	6	37	2	2	3	
-51	4	33	2	2	3	
-51	-2	42	1	2	3	
-56	-6	24	1	2	4	
-60	-16	30	1	2	4	
-54	3	38	2	1	2	
-52	-2	39	1	2	4	
-54	-13	29	2	2	4	
-42	1	29	2	2	4	
-40	-14	26	2	2	4	
-48	-1	30	2	2	4	
-42	2	29	1	2	4	
-43	1	29	2	2	4	
-58	-8	30	2	1	3	
-55	-7	29	1	1	3	
-44	2	28	2	2	3	
-46	6	32	1	2	1	
-43	-2	26	2	2	2	
-42	-7	26	2	2	4	
-46	-7	21	1	2	4	
-55	-7	26	1	2	3	
-55	-7	26	1	2	4	
-55	-5	26	1	2	3	
-53	-10	34	1	2	1	
-48	7	35	1	2	1	
-40	3	31	1	2	1	
-48	-12	26	2	2	4	
-48	-13	21	1	2	4	
-46	-4	34	1	2	4	
-43	2	28	1	2	1	
57	16	22	2	2	3	
46	12	1	2	2	4	
43	25	12	2	2	4	
44	14	0	2	2	4	
39	22	10	1	2	4	
43	13	1	1	2	4	
54	26	-3	2	2	3	
55	24	1	1	2	3	
58	19	3	1	2	4	
52	15	14	1	2	4	
58	21	8	1	2	4	
44	18	10	1	2	3	
40	18	10	1	2	3	
46	15	7	1	2	1	
25	16	-6	1	2	3	
31	22	3	1	2	3	
33	27	-6	2	1	2	
27	15	15	2	1	2	
27	10	6	2	2	4	
30	15	7	2	2	4	
32	23	0	1	2	4	
29	12	1	1	2	4	
26	10	12	1	1	3	
32	10	12	1	1	3	
24	10	14	1	1	3	
34	8	14	1	1	3	
28	28	-2	1	2	1	
33	25	-1	1	1	2	
32	19	-13	1	2	2	
20	2	9	1	2	4	
32	6	5	1	2	4	
32	12	18	1	2	4	
26	11	-14	2	2	1	
17	-79	44	2	2	4	
23	-88	29	2	2	4	
16	-80	37	2	2	4	
18	-82	23	2	2	4	
6	-86	31	1	2	3	
6	-82	41	1	2	3	
13	-78	20	1	2	3	
4	-90	20	1	2	3	
11	-90	24	1	2	3	
2	-90	26	2	2	1	
-12	-81	4	2	2	3	
7	-96	-1	1	2	2	
-5	-86	2	2	2	4	
-9	-100	4	1	2	4	
-8	-101	21	1	2	4	
14	-100	15	1	2	4	
14	-98	-3	1	2	3	
23	-97	12	1	2	3	
22	-98	-3	1	1	2	
-8	-86	11	1	2	3	
17	-90	15	1	2	3	
20	-93	-5	1	2	4	
-4	-99	3	2	2	1	
-2	-93	4	1	2	1	
-1	-104	10	1	2	2	
20	-102	3	1	2	2	
3	-104	10	1	2	2	
-41	-49	32	2	2	3	
-34	-51	33	1	2	4	
-42	-44	35	2	2	4	
-35	-53	40	2	2	4	
-45	-44	38	2	2	4	
-36	-42	34	2	2	4	
-33	-55	40	2	2	4	
-33	-56	42	2	2	4	
-43	-49	32	2	2	3	
-40	-53	32	1	2	3	
-36	-49	23	1	2	3	
-32	-49	41	1	2	3	
-34	-60	36	1	2	1	
-30	-42	24	2	2	1	
-24	-45	28	2	2	1	
-34	-44	19	1	2	1	
-34	-58	37	1	2	1	
-37	-42	41	1	2	1	
-51	-28	52	2	2	2	
-51	-28	52	2	2	2	
-51	-28	52	1	2	2	
-51	-25	52	1	2	2	
-51	-28	52	1	2	2	
-44	-40	53	1	2	3	
-52	-52	44	1	2	2	
-48	-41	56	2	2	3	
-51	-45	49	2	2	4	
-48	-46	47	2	2	4	
-51	-46	41	1	2	4	
-44	-52	45	1	2	3	
-40	-37	52	1	2	1	
-46	-55	44	1	2	1	
-21	39	37	1	2	2	
-21	39	42	1	1	2	
-12	57	39	1	1	2	
-22	47	34	1	2	3	
-13	43	32	2	2	3	
-7	49	32	1	2	2	
-26	46	33	1	2	1	
-9	40	41	1	2	2	
-5	49	42	1	2	2	
-12	39	24	1	2	2	
-4	18	50	1	2	2	
4	29	45	1	2	2	
-3	32	42	2	2	3	
-13	27	44	1	2	4	
12	21	60	1	2	2	
-6	26	43	2	2	3	
6	39	50	1	2	2	
-8	24	62	1	2	2	
-6	29	49	1	2	3	
6	18	58	1	2	2	
-4	26	49	1	2	2	
-7	24	46	1	2	2	
0	23	49	1	2	2	
-7	31	50	1	2	2	
-8	32	56	1	2	2	
-7	20	50	1	2	2	
40	-74	-1	2	2	2	
44	-70	-5	1	2	3	
36	-81	13	1	2	3	
40	-81	4	2	2	3	
32	-84	-4	1	1	2	
31	-84	16	1	1	2	
39	-89	-4	2	2	4	
31	-86	14	2	2	4	
39	-82	-8	2	2	4	
27	-83	5	2	2	4	
35	-88	0	1	2	3	
32	-80	-9	2	2	1	
40	-58	12	1	2	2	
38	-66	7	1	1	2	
26	-65	34	1	1	2	
54	-63	18	1	1	2	
44	-71	32	1	2	4	
44	-56	22	1	2	4	
25	-71	30	2	2	4	
48	-64	18	1	2	4	
41	-80	35	1	2	4	
52	-75	32	1	2	4	
26	-76	25	2	2	4	
25	-74	21	2	2	4	
42	-69	33	1	1	2	
32	-70	28	1	2	1	
-23	-10	-17	1	2	2	
-35	-6	-27	2	2	4	
-28	-29	-35	2	2	4	
-29	-1	-28	1	2	3	
-34	-34	-31	1	2	4	
-42	-18	-15	1	2	4	
-36	-46	-31	1	2	2	
-24	-22	-11	1	2	4	
-48	-34	-21	1	2	3	
-42	-34	-21	1	2	4	
-18	-16	-15	2	2	1	
-44	-26	-11	2	2	1	
-20	-16	-15	2	2	1	
-34	-38	-31	1	2	4	
-38	-40	-31	1	2	4	
-36	-30	-30	1	2	4	
-25	-5	-21	1	2	2	
-43	-15	-40	1	2	2	
-30	-42	-30	1	2	4	
14	-60	-49	2	2	4	
22	-50	-58	2	2	4	
1	-55	-25	2	2	4	
10	-61	-23	1	2	4	
4	-55	-22	1	2	3	
6	-53	-27	1	2	4	
16	-59	-27	2	2	4	
-4	-86	-41	1	2	2	
-5	-82	-43	1	2	2	
1	-86	-41	1	2	2	
8	-63	-27	2	2	4	
-6	-61	-32	2	2	4	
8	-65	-28	1	2	4	
20	-65	-32	1	2	4	
9	-63	-37	1	2	1	
-3	-64	-29	1	2	1	
32	20	48	1	2	3	
36	12	50	1	2	2	
24	19	48	1	2	4	
26	16	57	1	2	2	
48	2	46	2	2	3	
55	2	32	1	2	3	
55	5	32	1	2	3	
56	-18	24	1	2	3	
62	-28	32	1	2	3	
50	4	32	2	2	3	
59	-24	19	1	2	3	
43	6	28	2	2	4	
41	5	25	2	2	4	
58	-5	40	2	2	4	
43	6	30	1	2	4	
49	2	36	2	2	4	
52	3	46	1	2	4	
55	-13	28	2	2	4	
46	4	34	1	2	1	
45	-9	32	1	2	4	
52	-11	26	1	2	4	
49	-11	26	1	2	4	
56	-4	26	1	2	4	
44	3	36	2	2	2	
42	-12	26	2	2	4	
40	5	35	1	2	2	
48	-10	30	2	2	4	
54	-2	43	1	2	1	
40	43	2	1	2	3	
31	43	-12	1	2	2	
35	38	-12	1	2	2	
44	-33	48	2	2	2	
55	-17	47	2	2	2	
48	-29	47	1	2	2	
28	-11	52	2	2	4	
52	-15	42	2	2	4	
48	-23	53	2	2	4	
34	-28	59	2	2	4	
36	-22	45	2	2	4	
39	-12	34	2	2	4	
30	-10	53	2	2	4	
41	-15	38	1	2	4	
41	-13	32	1	2	4	
37	-17	38	1	2	4	
42	-4	48	1	2	2	
42	-8	43	1	2	4	
40	-8	39	1	2	3	
40	-10	39	1	2	4	
40	-8	39	1	2	3	
44	-19	51	1	2	1	
48	-14	38	1	2	4	
43	-25	60	1	2	1	
33	-37	-12	1	1	2	
14	-22	0	2	2	4	
17	-4	11	2	2	4	
27	-28	9	2	2	4	
22	-15	18	2	2	4	
6	-14	-2	2	2	4	
9	-17	12	2	2	4	
3	-26	-3	1	2	4	
18	-6	15	1	1	2	
28	-21	3	1	2	4	
6	-6	4	1	2	2	
34	-32	16	1	2	4	
40	-20	21	1	2	4	
28	-35	2	1	2	4	
12	-25	3	1	2	3	
20	-21	8	1	2	4	
8	-23	-1	1	2	3	
4	-27	-1	1	2	4	
-54	8	18	2	2	3	
-52	2	18	1	2	3	
-48	8	22	2	2	3	
-46	18	20	2	2	4	
-52	14	2	2	2	3	
-55	10	28	1	2	3	
-47	6	14	2	2	3	
-47	10	15	2	1	2	
-51	10	4	2	2	4	
-47	12	4	1	2	4	
-52	1	14	2	2	4	
-53	24	12	1	2	4	
-51	6	23	1	2	4	
-48	8	0	2	2	4	
-56	6	4	1	1	3	
-54	2	12	1	1	3	
-54	4	8	1	1	3	
-42	0	19	1	1	2	
-47	12	18	1	2	3	
-47	6	14	2	2	3	
-50	14	-2	2	2	3	
-49	13	16	1	2	4	
-54	19	16	1	2	4	
-52	5	11	1	2	4	
-56	0	20	2	2	2	
-55	7	18	1	2	2	
-53	10	5	1	2	2	
-43	7	0	1	2	2	
-48	6	0	2	2	4	
-44	3	18	2	2	4	
-46	5	18	1	2	4	
-53	0	0	1	2	4	
-53	25	11	1	2	2	
-57	-1	23	1	2	1	
-4	7	60	1	2	3	
-9	3	60	2	1	2	
-2	2	68	2	1	2	
1	3	53	1	2	4	
-5	-6	63	2	2	4	
-7	-5	60	2	2	4	
4	-1	60	2	2	4	
2	-3	62	2	2	4	
-2	0	58	1	1	3	
6	0	52	1	1	3	
2	2	58	1	1	3	
-6	2	56	1	2	1	
-6	0	60	1	2	1	
-1	1	54	1	2	4	
1	6	61	1	2	4	
-1	0	59	1	2	4	
-1	0	56	2	2	2	
-6	-7	69	1	2	2	
4	-5	61	1	2	4	
11	-2	65	1	2	2	
0	-3	61	1	2	3	
2	-1	57	1	2	3	
4	-3	69	1	2	4	
3	-9	60	1	2	1	
0	21	36	2	2	2	
16	25	31	2	2	2	
0	6	50	2	2	2	
0	6	50	2	2	2	
8	21	36	1	2	2	
1	14	46	1	2	2	
0	11	50	2	2	2	
-9	-14	38	2	2	4	
-9	10	35	1	2	4	
-7	11	33	2	2	4	
-7	-4	35	2	2	4	
-8	12	35	2	2	4	
5	5	31	2	2	4	
3	19	40	1	2	4	
7	11	46	1	2	4	
5	13	45	2	2	4	
15	9	35	2	2	4	
10	18	24	2	2	4	
0	4	46	1	1	3	
10	10	46	1	1	3	
6	8	48	1	1	3	
1	-5	42	2	1	3	
8	20	45	2	2	3	
-4	12	50	2	2	3	
-16	-6	39	1	2	4	
-12	2	44	1	2	4	
-4	-2	48	1	2	4	
12	14	44	1	2	1	
0	-12	30	1	2	1	
-6	2	44	2	2	4	
-2	0	48	2	2	4	
-2	4	44	1	2	4	
9	10	51	1	2	1	
16	-73	13	2	2	3	
-9	-59	15	2	2	2	
3	-49	14	2	2	2	
6	-56	4	2	2	2	
6	-74	19	1	2	3	
-11	-54	15	1	2	4	
11	-77	6	2	2	4	
-12	-57	12	1	2	4	
-2	-74	18	1	2	4	
12	-53	10	1	2	4	
9	-76	1	2	1	3	
-6	-67	7	2	2	3	
3	-80	9	1	2	3	
13	-57	3	1	2	3	
10	-76	5	1	2	3	
-9	-62	10	1	2	2	
-36	-51	58	1	2	2	
-32	-64	49	1	2	2	
-28	-56	53	2	2	3	
-28	-56	53	2	2	3	
-24	-59	54	2	2	3	
-28	-56	53	1	2	3	
-24	-59	58	1	2	3	
-38	-67	53	1	2	2	
-26	-62	54	2	1	2	
-7	-73	57	1	2	2	
-6	-69	51	1	1	2	
-22	-73	42	2	2	4	
-16	-76	57	2	2	4	
-24	-69	39	2	2	4	
-26	-71	55	2	2	4	
-19	-85	43	2	2	4	
-36	-61	52	2	2	4	
-23	-74	42	2	2	4	
-39	-60	46	1	2	4	
-28	-69	54	1	2	4	
-26	-66	54	2	2	3	
58	-14	10	1	2	4	
62	-10	12	1	2	4	
55	1	3	1	2	3	
63	1	-5	2	2	4	
59	-9	16	2	2	4	
54	-12	-2	2	2	4	
59	-12	14	1	2	3	
59	1	3	1	2	3	
55	-13	8	1	2	4	
53	-1	13	1	2	3	
51	-1	17	1	2	4	
57	-19	8	1	2	4	
51	-3	13	1	2	3	
51	-15	4	1	2	4	
53	-11	12	1	2	4	
59	-23	-3	2	2	2	
47	-31	5	2	2	4	
50	-26	-6	1	2	3	
61	-35	3	1	2	3	
54	-26	7	1	2	4	
56	-30	7	1	2	4	
52	-32	7	1	2	4	
53	-28	-11	1	2	2	
57	-29	-6	1	2	2	
57	-50	10	1	2	2	
57	-29	3	1	2	4	
48	-39	-2	1	2	4	
55	-50	2	1	2	3	
51	-43	-2	1	2	3	
55	-50	19	1	2	3	
55	-50	19	1	2	4	
55	-49	24	1	2	3	
44	-29	-2	1	2	1	
57	-47	-2	2	2	1	
55	-46	2	2	2	1	
53	-33	3	1	2	4	
48	-29	-2	2	2	4	
51	-31	2	1	2	1	
60	-44	17	1	2	1	
44	44	21	2	2	2	
44	44	21	1	2	2	
44	40	21	1	2	2	
44	19	33	2	2	2	
51	24	21	2	1	2	
27	49	23	2	2	2	
56	16	32	2	2	4	
42	26	22	2	2	4	
43	33	31	2	2	4	
38	42	32	2	2	4	
44	21	22	1	2	4	
49	22	32	1	2	4	
11	51	25	1	2	3	
36	31	36	1	2	1	
46	23	41	1	2	1	
-31	20	38	1	2	2	
-37	16	42	1	2	2	
-30	7	50	1	2	2	
-26	24	50	1	2	2	
-27	9	61	1	2	2	
-36	27	45	1	1	2	
-26	14	52	1	2	4	
-16	22	54	1	2	4	
-27	-14	49	2	2	4	
-38	8	49	1	2	4	
-24	23	47	1	2	4	
-22	-13	49	2	2	4	
-32	-10	51	2	2	4	
-36	11	46	1	2	4	
-21	-3	60	1	2	2	
-35	7	52	1	2	2	
-25	13	61	1	2	2	
-16	28	54	1	2	2	
-32	12	49	1	2	3	
-41	5	48	1	2	2	
-44	19	-5	2	2	2	
-44	43	-2	1	2	2	
-24	23	3	1	2	2	
-40	17	3	2	2	2	
-38	39	-4	1	2	2	
-45	28	-6	2	2	3	
-48	16	-8	2	2	3	
-37	16	1	2	1	2	
-29	29	-3	1	1	2	
-39	26	-9	1	2	4	
-28	18	4	1	2	4	
-27	17	3	2	2	4	
-40	32	-8	2	2	3	
-34	28	0	1	2	1	
-26	28	-2	1	2	1	
-47	28	-5	2	2	3	
-47	24	-3	1	2	3	
-38	26	-6	1	2	3	
-46	23	-3	1	2	2	
-40	27	-8	1	2	3	
-39	21	-4	1	2	2	
-40	13	-4	1	2	4	
-30	20	-27	2	2	4	
-34	37	-7	1	2	2	
-38	36	-11	1	2	2	
-40	38	-9	1	2	2	
-36	24	-22	1	2	2	
-16	4	4	2	2	2	
-16	4	9	1	2	2	
-3	-4	13	2	1	2	
-10	-11	7	1	1	2	
-35	-27	9	2	2	4	
-19	-7	15	2	2	4	
-7	-20	-6	2	2	4	
-6	-21	-6	1	2	4	
-7	-19	-7	2	2	4	
-31	-14	14	2	2	4	
-37	-22	-1	2	2	4	
-30	-4	10	2	2	4	
-16	-17	5	2	2	4	
-9	-18	5	2	2	4	
-29	-10	23	1	2	4	
-10	8	5	1	2	4	
-30	-23	3	1	2	4	
-2	-35	7	1	2	4	
-24	-19	16	1	2	4	
-6	-21	-1	1	2	3	
-20	-16	-1	1	2	4	
-14	-31	-2	1	2	1	
-8	-9	17	1	2	1	
-12	0	0	1	2	4	
-3	-7	18	1	2	2	
-13	6	2	1	2	2	
-17	5	4	1	2	2	
-16	-19	3	2	2	4	
-16	-15	4	1	2	4	
-32	-48	-19	1	2	2	
-43	-46	-12	2	2	4	
-60	-50	-21	1	2	2	
-45	-51	-18	2	1	2	
-40	-48	-22	1	2	1	
-38	-45	-16	1	2	3	
-48	-43	-17	1	2	1	
-46	-37	-12	1	2	1	
-46	-53	-17	2	2	1	
-55	-45	-24	1	2	2	
-55	-46	-21	1	2	2	
-42	-38	-16	1	2	1	
-47	-57	-27	1	2	3	
-47	-61	-31	1	2	3	
-41	-51	-27	2	2	4	
-39	-51	-26	2	2	4	
-41	-62	-23	1	2	3	
-34	-51	-26	1	2	3	
-47	-63	-31	1	2	3	
-38	-56	-32	2	2	4	
-22	-41	-14	1	2	3	
-28	-34	-16	1	1	2	
-32	-46	-11	1	1	2	
-20	-32	-16	1	2	4	
-30	-33	-17	1	2	4	
-31	-36	-14	1	2	4	
-21	-33	-16	1	2	4	
-27	-37	-16	1	2	3	
-30	-49	-3	1	2	4	
-26	-43	2	1	2	4	
-22	-41	-21	2	2	3	
-17	-54	-27	2	2	4	
-26	-54	-37	2	2	4	
-16	-34	-16	1	2	4	
-30	-56	-32	1	2	4	
-24	-56	-32	1	2	4	
-18	-42	-27	1	2	1	
-21	-55	-25	1	2	1	
-35	-87	-13	2	2	4	
-40	-75	-11	2	2	4	
-35	-84	-12	2	1	3	
-28	-74	-14	1	2	3	
-22	-68	-22	2	2	4	
-32	-69	-31	2	2	4	
-24	-85	-34	2	2	4	
-36	-84	-19	2	2	4	
-30	-72	-18	1	2	3	
-15	-84	-23	1	2	3	
-34	-69	-23	1	2	4	
-36	-81	-33	1	2	4	
-26	-73	-23	1	2	4	
-26	-75	-23	1	2	3	
-32	-92	-24	2	2	4	
-44	-81	-25	1	2	2	
-29	-87	-22	1	2	2	
-24	-92	-23	1	2	2	
-43	-78	-19	1	2	2	
-42	-78	-19	1	2	2	
-25	-86	-23	1	2	1	
21	-95	-13	2	2	4	
26	-86	-13	2	2	4	
24	-89	-12	2	1	3	
33	-90	-12	1	2	3	
21	-84	-11	1	2	3	
23	-95	-13	1	2	3	
27	-97	-12	1	2	3	
24	-97	-10	2	2	1	
28	-88	-19	2	2	1	
18	-80	-29	2	2	3	
34	-88	-23	2	2	4	
12	-83	-21	1	2	3	
18	-86	-36	2	2	3	
29	-82	-44	2	2	3	
22	-88	-24	1	2	3	
16	-84	-19	1	2	3	
20	-88	-19	1	2	4	
20	-88	-19	1	2	3	
21	-83	-23	1	2	1	
32	-62	-5	1	2	2	
44	-56	-22	1	2	3	
32	-63	-9	2	2	3	
35	-49	-15	1	1	2	
45	-54	-19	2	2	4	
33	-61	-11	2	2	4	
46	-44	-13	2	2	4	
36	-51	-17	1	2	3	
51	-51	-17	2	2	1	
20	-48	-19	2	2	2	
20	-47	-14	2	2	2	
28	-51	-18	1	2	2	
32	-59	-18	1	2	3	
32	-59	-18	2	2	3	
25	-51	-27	1	2	3	
20	-48	-25	2	2	4	
31	-54	-32	2	2	4	
39	-56	-22	2	1	3	
26	-58	-32	1	2	4	
32	-47	-22	1	2	4	
36	-47	-22	1	2	3	
58	-65	-17	2	2	4	
46	-68	-14	2	2	3	
44	-74	-12	1	2	1	
48	-64	-8	2	2	1	
48	-63	-13	2	2	1	
32	-70	-26	2	2	3	
33	-68	-21	2	2	4	
45	-73	-21	2	2	4	
38	-77	-33	1	2	4	
42	-73	-33	2	2	4	
40	-67	-25	1	2	1	
-20	-70	-5	1	2	2	
-20	-78	-4	1	1	2	
-17	-66	-10	2	2	4	
-10	-76	-7	2	2	3	
-16	-59	-18	1	2	3	
-1	-58	-11	1	2	4	
-15	-68	-23	1	2	4	
-17	-68	-23	1	2	4	
-13	-68	-23	1	2	4	
-14	-61	-23	1	2	4	
-8	-65	-18	1	2	4	
						
						
						
						
						
						
