# Supplementary material for: Clustering the Brain With “CluB”: A New Toolbox for Quantitative Meta-Analysis of Neuroimaging Data
Source: Front Neurosci. 2019 Oct 22;13:1037. doi: 10.3389/fnins.2019.01037 (PMC6817507; doi:10.3389/fnins.2019.01037)
Supplement: Supplementary file 10 [file Data_Sheet_10.ZIP › CluB/clustering/extremes_computation.m]

function [i, j] = extremes_computation(mins, ind, num_cl)
%
% EXTREMES_COMPUTATION
% 
%   MINS: minima
% 
%   IND: index
% 
%   NUM_CL: number of columns
% 
%   I, J: clusters

k = mins(ind); 
i = floor(num_cl+1/2-sqrt(num_cl^2-num_cl+1/4-2*(k-1)));
j = k - (i-1)*(num_cl-i/2)+i;

end
