# Supplementary material for: Clustering the Brain With “CluB”: A New Toolbox for Quantitative Meta-Analysis of Neuroimaging Data
Source: Front Neurosci. 2019 Oct 22;13:1037. doi: 10.3389/fnins.2019.01037 (PMC6817507; doi:10.3389/fnins.2019.01037)
Supplement: Supplementary file 10 [file Data_Sheet_10.ZIP › CluB/clustering/cutDendrogram.m]

function cl = cutDendrogram(dendro, data, threshold, n)
% 
% CUTDENDOGRAM cuts the given dendrogram when a threshold on averaged
% standard deviation is exceeded.
% 
%   DENDRO: dendrogram as produced by a linkage function
% 
%   DATA: original data being clustered
% 
%   THRESHOLD: maximum value allowed for the average standard deviation 
%   over all clusters
% 
%   N: starting level (= 0 for starting from the lowest level)
% 
%   CL: final clustering as returned by the MATLAB function 'cluster'
% 

% Try all the cuts until the stopping criterion is not met...
% If n = 0 or is greater than the total number of data points, let us just
% start from the lowest level. Otherwise, let us use n as a starting level
% for cutting (for speed sake)
if (n == 0 || n >= size(data, 1))
    % starting from N - 1 clusters (N number of points)
    n = size(data, 1) - 1;          
end

% Prepare data
merge(:, 1:3) = data;

avg_std_x = 0;
avg_std_y = 0;
avg_std_z = 0;

while (avg_std_x <= threshold && avg_std_y <= threshold && avg_std_z <= threshold)
    
    if (n == 0)
        disp('Warning: the threshold you set might be too high! Returning one cluster.');
        cl = cluster(dendro, 'MaxClust', 1);
        return;
    else
        avg_std_x = 0;
        avg_std_y = 0;
        avg_std_z = 0;

        % find clusters
        cl = cluster(dendro, 'MaxClust', n);
        merge(:, 4) = cl;

        % Compute average standard deviations over all clusters at this
        % cut-level
        for i=1:n
            avg_std_x = avg_std_x + std(merge(find(merge(:, 4) == i), 1));
            avg_std_y = avg_std_y + std(merge(find(merge(:, 4) == i), 2));
            avg_std_z = avg_std_z + std(merge(find(merge(:, 4) == i), 3));
        end
        avg_std_x = avg_std_x/n;
        avg_std_y = avg_std_y/n;
        avg_std_z = avg_std_z/n;

        % next level
        n = n - 1;
    end

end
n = n + 1;


% last cycle execution made us go over threshold... let us take the
% previous clustering.
n = n + 1;
cl = cluster(dendro, 'MaxClust', n);

end
