# Supplementary material for: Clustering the Brain With “CluB”: A New Toolbox for Quantitative Meta-Analysis of Neuroimaging Data
Source: Front Neurosci. 2019 Oct 22;13:1037. doi: 10.3389/fnins.2019.01037 (PMC6817507; doi:10.3389/fnins.2019.01037)
Supplement: Supplementary file 10 [file Data_Sheet_10.ZIP › CluB/clustering/equivtrees_ward.m]

function Z = equivtrees_ward(Y, distance)
% 
% EQUIVTREES_WARD Computes non-equivalent hierarchical cluster trees based
% on Ward's method and euclidean distance
% 
%   Y: input matrix.
% 
%   DISTANCE: the only distance developed is the euclidean one 
% 
%   Z: hierarchical cluster tree
% 

% Computes the euclidean distance over the matrix
Y = pdist(Y, distance); 

n = size(Y, 2);
m = ceil(sqrt(2*n));

% allocate the output matrix.
prealloc = 5000; 
Z = zeros(m-1, 3, prealloc); 

% mapping_index is vector mapping the original index to the current 
% index in Y. num_points correspondes to the number of points contained 
% in each cluster.
num_points = zeros(1,2*m-1);
num_points(1:m) = 1;
n = m; % m changes
mapping_index = 1:n;

% Square the distances for update purpose. It will be square-rooted
% back to the original scale after the computation.
Y = Y .* Y;

% Data structures for keeping trace of all possible non-equivalent trees
current_status = struct('dist', Y, 'card', num_points, 'num_cl', m, 'idx', ...
    mapping_index, 'step', 1, 'paren_tree', 1, 'alternative_pairs', [], ...
    'current_minimum', -1);
status_stack = cell(1, prealloc);
stack_length = 1;

for i=1:prealloc
    status_stack{i} = current_status;
end

num_trees = 0;
noncrit = [];
crit = [];

while (stack_length > 0)

    % load a previously stored status
    current_status = status_stack{stack_length};
    stack_length = stack_length - 1;

    s = current_status.step;
    Y = current_status.dist;
    num_points = current_status.card;
    m = current_status.num_cl;
    mapping_index = current_status.idx;
    parent = current_status.paren_tree;
    crit = current_status.alternative_pairs;
    current_min = current_status.current_minimum;
    
    % a new tree is created
    num_trees = num_trees + 1;
    tree = num_trees

    % the new tree inherits previous steps from its parent tree
    if (s > 1)        
        Z(1:(s-1), :, tree) = Z(1:(s-1), :, parent);
    end
    
    % until the tree is completed...
    while (s < n) 
      
       % In case of multiple minima, we compute critical and noncritical pairs only once 
       % (i.e. these computations are not repeated at each step if the
       % minimum dissimilarity value is not changing - unless a critical pair was selected for
       % merging. In this case, the remaining critical pairs have to be assessed once again)
       if (size(crit, 1) == 0 && size(noncrit, 1) == 0) 
           
           % compute minima
           [current_min, ~] = min(Y);            

           %%% Find all minima %%%
           mins = find(Y == current_min);
           if (size(mins, 2) == 1) % one minimum only -> corresponding pair is selected
               [i, j] = extremes_computation(mins, 1, m);
           else
               % If more than one minimum exist, different dendrograms may be produced
               % depending on the initial data order
               % We distinguish between noncritical pairs (having no
               % extremes in common) and critical pairs

               % preallocation
               noncrit = zeros(size(mins, 2), 2);
               crit = zeros(size(mins, 2), 2);
               extremes = zeros(size(mins, 2), 2);

               for q=1:size(mins, 2)    
                   % find extremes for each minimum-distance pair
                   [i, j] = extremes_computation(mins, q, m);
                   extremes(q, :) = [i j];                   
               end
               
               nc_count = 1;
               c_count = 1;
               % this will store only critical extremes
               crit_extremes = unique(reshape(extremes, 1, size(extremes, 1)...
                   *size(extremes, 2)));   
               
               % Find noncritical and critical pairs 
               for q=1:size(mins, 2)
                   i = extremes(q, 1);
                   j = extremes(q, 2);
                   
                   % both extremes of the pair (i, j) are unshared with
                   % other pairs: (i, j) is noncritical (note the use of R 
                   % to take into account successive remappings of indexes)
                   if (max(sum(sum(extremes == i)), sum(sum(extremes == j))) == 1) 
                       noncrit(nc_count, 1) = mapping_index(i);
                       noncrit(nc_count, 2) = mapping_index(j);
                       
                       crit_extremes = setdiff(crit_extremes, [i j]);
                       nc_count = nc_count + 1;               
                   else
                       % (i, j) is critical
                       crit(c_count, 1) = i;
                       crit(c_count, 2) = j;
                       
                       % ... and we check both extremes for criticalness
                       if (sum(sum(extremes == i)) == 1)
                           crit_extremes = setdiff(crit_extremes, i);
                       end
                       if (sum(sum(extremes == j)) == 1)
                           crit_extremes = setdiff(crit_extremes, j);
                       end                 
                       c_count = c_count + 1;
                   end
               end
               % resizeing arrays
               noncrit(nc_count:size(noncrit, 1), :) = [];
               crit(c_count:size(crit, 1), :) = [];
               
               % code for finding non equivalent critical pairs:
               % if two pairs are equivalent, only one is kept
               if (size(crit, 1) > 0)
                 
                   % special case: at the last-but-one step, two critical pairs are
                   % necessarily equivalent, so we can simply discard the
                   % second one
                   if (m <= 3) 
                        crit = [];   
                        [i, j] = extremes_computation(mins, 1, m);
                   else
                       cne = 1;
                       non_equiv = zeros(size(crit, 1), 2);
                       % non_equivalent pairs are computed by considering
                       % the first critical extreme. Other critical
                       % extremes will be considered at subsequent
                       % iterations
                       shared_extreme = crit_extremes(1);

                       % find all pairs involving shared_extreme...
                       [x, y] = find(crit == shared_extreme);
                       % ... and extract from these the unshared extremes 
                       unshared_extremes = zeros(1, size(x, 1));
                       for p=1:size(x, 1)
                            if (y(p) == 1)
                                y(p) = 2;
                            else
                                y(p) = 1;
                            end
                            unshared_extremes(p) = crit(x(p), y(p));
                            % save pairs
                            non_equiv(cne, 1) = shared_extreme;
                            non_equiv(cne, 2) = unshared_extremes(p);
                            cne = cne + 1;
                            
                       end
                                             
                       for p=1:size(unshared_extremes, 2)-1    
                           % for every pair (e, x) having e as an extreme

                            chosen_extreme = unshared_extremes(p);
                            
                            for q=p+1:size(unshared_extremes, 2)
                                other_extreme = unshared_extremes(q);
                                                       
                                % compute new distance matrix for 
                                % {shared_extreme, chosen_extreme}
%                                 new_Y1 = Y;
                                % order extremes
                                if (shared_extreme < chosen_extreme)
                                    i = shared_extreme;
                                    j = chosen_extreme;
                                else
                                    i = chosen_extreme;
                                    j = shared_extreme;
                                end
                                
                                new_Y1 = matrix_operations(i, j, current_min, ...
                                    m, num_points, mapping_index, Y);

                                cl1 = i;
                                ot1 = other_extreme;

                                % distances from {shared_extreme, chosen_extreme}
                                % and each other extreme
                                new_Y1 = squareform(new_Y1);    
                                % turning into square matrix, easier to manipulate indexes
                                                                              
                                [next_dist1, ~] = min(new_Y1(i, [1:i-1 i+1:m-1]));
                                [~, dummy2] = find(new_Y1(i,:) == next_dist1); 
                                % multiple minimum distances
                                next_extreme1 = dummy2;

                                % remap indexes
                                for d=1:size(next_extreme1, 2)
                                    if (next_extreme1(d) >= j)
                                        next_extreme1(d) = next_extreme1(d) + 1;
                                    end
                                end
                                                               
                                % distances from 'other' (remapping included)                             
                                if (other_extreme > j)
                                    [min_value1, ~] = min(new_Y1(other_extreme - 1, ...
                                        [1:other_extreme-2 other_extreme:m-1]));
                                    [~, dummy2] = find(new_Y1(other_extreme - 1,:) == ...
                                        min_value1); % multiple minimum distances
                                    min_extreme1 = dummy2;
                                else
                                    [min_value1, ~] = min(new_Y1(other_extreme, ...
                                        [1:other_extreme-1 other_extreme+1:m-1]));
                                    [~, dummy2] = find(new_Y1(other_extreme,:) == ...
                                        min_value1); % multiple minimum distances
                                    min_extreme1 = dummy2;                                   
                                end
 
                                % compute new distance matrix for 
                                % {shared_extreme, other_extreme}
%                                 new_Y2 = Y;
                                % order extremes
                                if (shared_extreme < other_extreme)
                                    i = shared_extreme;
                                    j = other_extreme;
                                else
                                    i = other_extreme;
                                    j = shared_extreme;
                                end
                                
                                new_Y2 = matrix_operations(i, j, current_min, ...
                                    m, num_points, mapping_index, Y);
                                
                                cl2 = i;
                                ot2 = chosen_extreme;
                                
                                % distances from {shared_extreme, other_extreme}
                                % and each other extreme
                                new_Y2 = squareform(new_Y2); 
                                % turning into square matrix, easier to manipulate indexes
                                
                                [next_dist2, ~] = min(new_Y2(i, [1:i-1 i+1:m-1]));
                                [~, dummy2] = find(new_Y2(i, :) == next_dist2); 
                                % multiple minimum distances
                                next_extreme2 = dummy2;

                                % remap indexes
                                for d=1:size(next_extreme2, 2)
                                    if (next_extreme2(d) >= j)
                                        next_extreme2(d) = next_extreme2(d) + 1;
                                    end
                                end     

                                % distances from 'chosen' (remapping included)
                                if (chosen_extreme > j)
                                    [min_value2, ~] = min(new_Y2(chosen_extreme - 1, ...
                                        [1:chosen_extreme-2 chosen_extreme:m-1]));
                                    [~, dummy2] = find(new_Y2(chosen_extreme - 1,:) == ...
                                        min_value2);
                                    min_extreme2 = dummy2;
                                else
                                    [min_value2, ~] = min(new_Y2(chosen_extreme, ...
                                        [1:chosen_extreme-1 chosen_extreme+1:m-1]));
                                    [~, dummy2] = find(new_Y2(chosen_extreme,:) == ...
                                        min_value2);
                                    min_extreme2 = dummy2;
                                end
                                                    
                                % compare! 
                                % if the closest point to cluster1 is the
                                % excluded extreme, and the closest point
                                % to the excluded extreme is cluster1 -
                                % and the same goes for cluster2, the two
                                % pairs are equivalent, and the second one
                                % can be discarded
      
                                if (any(min_extreme1  == cl1) && any(next_extreme1 == ot1) ...
                                        && any(min_extreme2 == cl2) && ... 
                                        any(next_extreme2 == ot2) && min_value1 == min_value2)
                              
                                    % equivalent pairs: discard second one
                                    [r, ~] = find(non_equiv == other_extreme);                                 
                                    if (size(r, 2) > 0)
                                        non_equiv(r, :) = [];
                                        cne = cne - 1;
                                    end
                                end
                            end
                       end
                       
                       % resizing and remapping
                       non_equiv(cne:size(non_equiv, 1), :) = [];
                       crit = mapping_index(non_equiv);
                       crit = unique(crit, 'rows');                       
                   end
               end
           end
       end

       % if we have noncritical pairs, they are the first to be selected for merging
       % (and no new tree is created)
       if (size(noncrit, 1) > 0)

           % select first noncritical pair
           i1 = find(mapping_index == noncrit(1, 1));   
           % the remapping has to be taken into account (R)
           j1 = find(mapping_index == noncrit(1, 2));
 
           % reordering
           if (i1 < j1)
               i = i1;
               j = j1;
           else
               i = j1;
               j = i1;
           end
           
           % discard selected pair from the list of remaining pairs
           noncrit(1, :) = [];
           
       else
           % otherwise, we start merging critical pairs
           if (size(crit, 1) > 0)

               % select first critical pair
                i1 = find(mapping_index == crit(1, 1)); 
                % the remapping has to be taken into account (R)
                j1 = find(mapping_index == crit(1, 2));
                
                % reordering
                if (i1 < j1)
                   i = i1;
                   j = j1;
                else
                   i = j1;
                   j = i1;
                end
                
                % discard selected pair from the list of remaining pairs
                crit(1, :) = [];
                
                % if other critical pairs are left, new trees will be
                % created. The current status is saved.
                if (size(crit, 1) > 0) 
                   stack_length = stack_length + 1;
                   status_stack{stack_length} = struct('dist', Y, 'card', num_points, ...
                       'num_cl', m, 'idx', mapping_index, 'step', s, ... 
                       'paren_tree', tree, 'alternative_pairs', crit, ...
                       'current_minimum', current_min);
                end
                % the list of critical pairs is emptied - at the next step,
                % critical pairs will have to be reassessed (the merging of
                % a critical pair can cause other pairs to disappear...)
                crit = [];
           end
       end

       % update one more row to the output matrix
       Z(s, :, tree) = [mapping_index(i) mapping_index(j) current_min];  

       % Update Y. In order to vectorize the computation, we need to compute
       % all the indices corresponding to cluster i and j in Y, denoted by I
       % and J.
        Y = matrix_operations(i, j, current_min, m, num_points, mapping_index, Y);

       % update current_min, num_points, mapping_index
       m = m-1;
       num_points(n+s) = num_points(mapping_index(i)) + num_points(mapping_index(j));
       mapping_index(i) = n+s;
       mapping_index(j:(n-1)) = mapping_index((j+1):n);
       mapping_index(n) = 0;

       s = s + 1;

    end
end

% resizing
Z(:, :, num_trees+1:prealloc) = [];
Z(:,3,:) = sqrt(Z(:,3, :));
Z(:,[1 2], :)=sort(Z(:,[1 2], :),2); 

% check for monotonicity warning
if any(diff(Z(:, 3, :))<0)
     warning('stats:linkage:NonMonotonicTree',...
             'Non-monotonic cluster tree -- the centroid linkage is probably not appropriate.');
end

end
