# Supplementary material for: Clustering the Brain With “CluB”: A New Toolbox for Quantitative Meta-Analysis of Neuroimaging Data
Source: Front Neurosci. 2019 Oct 22;13:1037. doi: 10.3389/fnins.2019.01037 (PMC6817507; doi:10.3389/fnins.2019.01037)
Supplement: Supplementary file 10 [file Data_Sheet_10.ZIP › CluB/clustering/matrix_operations.m]

function Z = matrix_operations(i, j, current_min, num_cl, num_points, mapping_index, Y)
% 
% MATRIX_OPERATIONS Updates Z
% 
%   I, J: clusters
% 
%   CURRENT_MIN: minimum
% 
%   NUM_CL: number of columns
% 
%   NUM_POINTS: number of points in a cluster
% 
%   MAPPING_INDEX: vector mapping the original index to the current one.
% 
%   Y: distance matrix
% 
%   Z: tree update
% 

Z = Y;
A = 1:(i-1); B = (i+1):(j-1); C = (j+1):num_cl;
ABC = [A B C];
I = [A.*(num_cl-(A+1)/2)-num_cl+i i*(num_cl-(i+1)/2)-num_cl+B i*...
    (num_cl-(i+1)/2)-num_cl+C];
J = [A.*(num_cl-(A+1)/2)-num_cl+j B.*(num_cl-(B+1)/2)-num_cl+j j*...
    (num_cl-(j+1)/2)-num_cl+C]; 
Z(I) = ((num_points(mapping_index(ABC))+num_points(mapping_index(i))).*Y(I) + ...
    (num_points(mapping_index(ABC))+num_points(mapping_index(j))).*Y(J) - ...
    num_points(mapping_index(ABC))*current_min)./(num_points(mapping_index(i)) + ...
    num_points(mapping_index(j))+num_points(mapping_index(ABC)));
J = [J i*(num_cl-(i+1)/2)-num_cl+j];
Z(J) = [];
                                
end
