# Supplementary material for: Clustering the Brain With “CluB”: A New Toolbox for Quantitative Meta-Analysis of Neuroimaging Data
Source: Front Neurosci. 2019 Oct 22;13:1037. doi: 10.3389/fnins.2019.01037 (PMC6817507; doi:10.3389/fnins.2019.01037)
Supplement: Supplementary file 10 [file Data_Sheet_10.ZIP › CluB/clustering/new_linkage.m]

function [final_clustering, final_T, final_bcv, preT, preclust, error_code] = ...
    new_linkage(datafile, method, distance, cut_threshold, kmeans)

% NEW_LINKAGE Hierarchical clustering for metanalysis purposes: the 
% new_linkage function computes nonequivalent dendrograms that can be 
% obtained by running the hierarchical clustering procedure (with method = 
% 'ward', and 'distance' = euclidean, right now) on input points in 
% 'datafile'. All computed trees are then cut at the same level (average 
% standard deviation on all clusters in all directions less than 
% cut_threshold)and the resulting clusterings are compared to choose the 
% best one - i.e. the one having maximum between-cluster variance.
% A post-processing step is then run (if 'kmeans' = 1) to move 
% misclassified points to their closest clusters (in a k-means fashion). 
% The final clustering is then output.
% 
%     DATAFILE: name of input file (e.g. 'Input_documentation.txt')
% 
%     METHOD: agglomerative criterion for the linkage function (only 'ward' 
%     is working right now)
%   
%     DISTANCE: to be used in the linkage function (only 'euclidean' is 
%     working right now)
% 
%     CUT_THRESHOLD: threshold on the average standard deviation over all
%     clusters, for cutting the dendrogram resulting from the linkage function
% 
%     KMEANS: flag, to be set to 1 if you want a post-processing step based 
%     on kmeans to be run on the clustering provided by the linkage function
% 
%     FINAL_CLUSTERING: for each cluster, mean coordinate (columns 1:3),
%     standard deviation (columns 4:6), and cardinality (column 7) is displayed
% 
%     FINAL_T: an array giving, for each input point, the corresponding
%     clusterID (e.g. if final_T(1) = 7, then the first input point is assigned
%     to cluster 7
% 
%     FINAL_BCV: between-cluster variance of the clustering solution (before the
%     optional k-means step)
% 
%     PRET: same as final_T, but represents clustering before the optional
%     k-means step
% 
%     PRECLUST: same as final_clustering, but gives information on clustering
%     obtained before the optional k-means step
% 

global NumOfFactors NumOfLevelsPerFactor FactorsLevelsData ...
    GlobalSegregation GlobalDatafileName GlobalDatafilePath ...
    GlobalDendrogramEnable GlobalDendrogramImage % 2019-07-05 Aurora.

% handling Factors in datafile for Composition Analysis
data = load(datafile);
error_code = 0;

NumOfFactors = size(data, 2);
NumOfFactors = NumOfFactors - 3;

final_clustering=[];
final_T=[];
final_bcv=[];
preT=[];
preclust=[];

% input -> new_linkage('../temp_dir/tempor.txt', 'ward', 'euclidean', 5, 0), NumOfFactors == 0 
% extraction of factors and levels from datafile
if NumOfFactors > 0   
    % no errors
    CurrentNumOfLevelsPerFactor = max(data(:,4:(3 + NumOfFactors)));
    CurrentFactorsLevelsData=data(:,4:(3 + NumOfFactors));
    % removing factors' columns from data
    data = data(:,1:3);
    
    if GlobalSegregation == false 
        NumOfLevelsPerFactor = CurrentNumOfLevelsPerFactor;
        FactorsLevelsData = CurrentFactorsLevelsData;
    end
end % NumOfFactors > 0 end 

% running linkage algorithm
switch method
    case 'ward'
        Z_set = equivtrees_ward(data, distance);
    otherwise
        Z_set = equivtrees_ward(data, distance);
end

% saving dendrogram as a figure
temp_output_filename = ...
    GlobalDatafileName(1:strfind(GlobalDatafileName,'.')-1);
if ~strcmp(computer,'PCWIN') && ~strcmp(computer,'PCWIN64')
    output_dir = [GlobalDatafilePath '/' ...
        temp_output_filename '-output-dir/'];        
else
    output_dir = [GlobalDatafilePath '\' ...
        temp_output_filename '-output-dir\'];
end
 

mkdir(output_dir);

% dt = datestr(datetime('now'));
% dt = strrep(dt, ' ', '_');
% dt = strrep(dt, ':', '-');
       
% figure('Name', 'Dendrogram');
fh = figure;
dendrogram(Z_set)
title('Dendrogram')
% saveas(gcf,strcat(output_dir, 'dendrogram', dt, '.fig'));
% 2019-06-29 Aurora (saving in both file formats for figure in GUI display)
% fh = findobj('Type', 'Figure', 'Name', 'Dendrogram');
imgname = strcat(output_dir, 'dendrogram', '.fig');
strnum = 0;
while exist(imgname, 'file') == 2
    strnum = strnum + 1;
    strname = [output_dir, 'dendrogram', num2str(strnum)];
    imgname = strcat(strname, '.fig');
end

saveas(fh.Number, imgname)
saveas(fh.Number, strrep(imgname, '.fig', '.pdf'))
close(fh.Number)
clear fh

% Call GUI function for dendogram image displaying
GlobalDendrogramEnable = 1;
currentdirectory = pwd;
cd(output_dir);
GlobalDendrogramImage = imgname;
gui('axes2_Callback');
GlobalDendrogramEnable = 0;
cd(currentdirectory);

% number of nonequivalent trees
num = size(Z_set, 3);
T_set = cell(1, num);

% Cut dendrograms
for i = 1:num
    if (i == 1)
        T_set{i} = cutDendrogram(Z_set(:, :, i), data, cut_threshold, 0);
        n = max(T_set{i}) + 5;
    else
        T_set{i} = cutDendrogram(Z_set(:, :, i), data, cut_threshold, n);
    end
end

clInfo = cell(1, num);
merge = zeros(size(data, 1), 4);
merge(:, 1:3) = data;

for i=1:num 
% Organize data
    merge(:, 4) = T_set{i};
       
    % Compute and store means and standard deviations for each cluster
    for j=1:max(merge(:, 4))
       cl = merge(find(merge(:, 4) == j), 1:3);
       
       % check to make sure means and stds are correctly computed also for
       % singleton clusters
       card = size(cl, 1);
      
       if (card == 1)
           clInfo{i}(j, 1:3) = cl;
           clInfo{i}(j, 4:6) = zeros(1, 3);
           clInfo{i}(j, 7) = 1;     
       else 
           clInfo{i}(j, 1:3) = mean(cl);
           clInfo{i}(j, 4:6) = std(cl);
           clInfo{i}(j, 7) = size(cl, 1);
       end
    end
end

% if we have just one tree, we are done. Otherwise...
if (num == 1)
    % Output
    disp('***One solution only!***')
    final_clustering = clInfo{1};
    final_T = T_set{1};
    final_Z = Z_set(:, :, 1);
    bcv = zeros(1, 3);
    grandMean = mean(data);
    
    for j=1:size(clInfo{1}, 1);
        bcv = bcv + clInfo{1}(j, 7) * ((clInfo{1}(j, 1:3) - grandMean).^2);
    end
    
    final_bcv = norm(bcv);    
 else 
    % compare cluster means AND cardinality
    shared = clInfo{1}(:, [1:3 7]);
    for i=2:num
        shared = intersect(shared, clInfo{i}(:, [1:3 7]), 'rows');
    end

    % Get clusters which are not common to all clusterings
    list = setdiff(clInfo{1}(:, [1:3 7]), shared, 'rows');
    
    if (size(list, 1) == 0 || size(list, 2) == 0) 
        % only one unique solution
        disp('***One unique solution only!***')
        final_clustering = clInfo{1};
        final_T = T_set{1};
        final_Z = Z_set(:, :, 1);
        bcv = zeros(1, 3);
        grandMean = mean(data);
        
        for j=1:size(clInfo{1}, 1);
            bcv = bcv + clInfo{1}(j, 7) * ((clInfo{1}(j, 1:3) - grandMean).^2);
        end
        
        final_bcv = norm(bcv);
    else
        list(:, 5) = ones(size(list, 1), 1);        
        % each mean appears just once, for now

        for i=2:num
            temp = setdiff(clInfo{i}(:, [1:3 7]), shared, 'rows');
            list(:, 5) = list(:, 5) + ismember(list(:, 1:4), temp, 'rows');
            for j=1:size(temp, 1)
                if (~ismember(temp(j, :), list(:, 1:4), 'rows'))
                    l = size(list, 1) + 1;
                    list(l, 1:4) = temp(j, :);
                    list(l, 5) = 1;
                end
            end     
        end

        % Find different clusterings by using unshared clusters
        l = size(list, 1);
        clLabels = zeros(num, l);

        for i=1:num
            for j=1:l
                if (ismember(list(j, 1:4), clInfo{i}(:, [1:3 7]), 'rows'))
                    clLabels(i, j) = 1;            
                end
            end
        end

        disp('Unique clusterings: ');
        [uniq, uniq_indexes] = unique(clLabels, 'rows')

        % Compute number of occurrences for each unique clustering
        n = size(uniq, 1);  % Number of unique clusterings
        clCount = zeros(n, 1);

        for i=1:num
            for j=1:n
                if (ismember(clLabels(i, :), uniq(j, :), 'rows'))
                    clCount(j) = clCount(j) + 1;
                    break
                end
            end
        end
        clCount

        % Compute Between Clusters Variation (BCV) for each unique 
        % clustering, and select the clustering having maximum BCV
        grandMean = mean(data);
        bcv = zeros(n, 3);

        for i=1:n
            idx = uniq_indexes(i);
            for j=1:size(clInfo{idx}, 1);
                bcv(i, 1:3) = bcv(i, 1:3) + clInfo{idx}(j, 7) * ...
                    ((clInfo{idx}(j, 1:3) - grandMean).^2);
            end
        end

        normbcv = zeros(n, 1);
        for i=1:n
            normbcv(i) = norm(bcv(i, :));
        end
        [m, idx] = max(normbcv);
        orig_idx = uniq_indexes(idx)

        % Output
        final_clustering = clInfo{orig_idx};
        final_T = T_set{orig_idx};
        final_Z = Z_set(:, :, orig_idx);
        final_bcv = m;
    end % one unique solution from the case multiple-trees 
end

% saving clustering solution before the optional post-processing step
preT = final_T;
preclust = final_clustering;

end
